# Supplementary material for: Micro Germline-Restricted Chromosome in Blue Tits: Evidence for Meiotic Functions
Source: Mol Biol Evol. 2023 Apr 28;40(5):msad096. doi: 10.1093/molbev/msad096 (PMC10172847; doi:10.1093/molbev/msad096)
Supplement: msad096_Supplementary_Data [file msad096_supplementary_data.zip]

Archive with 4 entries (4 files):
- JCMuelleretal_ GRC_supplementaryfile_1_scripts.txt
- JCMuelleretal_GRC_supplementaryfile_2_annotation.bed12
- JCMuelleretal_GRC_supplfigures1.pptx
- JCMueller_etal_suppltable1and 2.xlsx
