# Supplementary material for: Micro Germline-Restricted Chromosome in Blue Tits: Evidence for Meiotic Functions
Source: Mol Biol Evol. 2023 Apr 28;40(5):msad096. doi: 10.1093/molbev/msad096 (PMC10172847; doi:10.1093/molbev/msad096)
Supplement: msad096_Supplementary_Data [file msad096_supplementary_data.zip › JCMuelleretal_ GRC_supplementaryfile_1_scripts.txt]

######## mixed code to extract GRC-specific (PacBio) read names from an alignment of testis reads on soma reference (bam file)


### pile up all single nucleotide variant (SNV) sites with non-ref alleles and modify/subset output 

bcftools mpileup -Ov -f soma_reference.fa -d 5000 -q 20 -a FORMAT/AD --skip-indels minimap_somareads_on_somaref.bam minimap_testisreads_on_somaref.bam | awk -F '[\t:]' '{if($5!="<*>") print $1,$2,$4,$5,$12,$14}' > mpileup_AD_somatestonsoma.txt

# R script
myad <- read.table("mpileup_AD_somatestonsoma.txt", as.is=T, sep=" ", header=F, skip=<allheaderlines>)
myad$V5[grep("<*>",myad$V4)] <- gsub(',0$', '', myad$V5[grep("<*>",myad$V4)])
myad$V6[grep("<*>",myad$V4)] <- gsub(',0$', '', myad$V6[grep("<*>",myad$V4)])
write.table(myad[,c("V1","V2","V2","V3","V4","V5","V6")], "mpileup_AD_somatestonsoma.bed", sep="\t", quote=F, row.names=F, col.names=F)
# R script end

# select only SNV sites within the candidate regions (e.g. top 1% windows) e.g. using bedtools intersect


### select/list sites with GRC-specific alleles

# R script
myad <- read.delim("mpileup_AD_somatestonsoma_intersect.bed", as.is=T, header=F)
library(tidyr)
myad_wide <- separate(myad, V6, into=c("b_a1","b_a2","b_a3","b_a4"), sep=",", convert=T)
myad_wide <- separate(myad_wide, V7, into=c("t_a1","t_a2","t_a3","t_a4"), sep=",", convert=T)
myad_wide[is.na(myad_wide)] <- 0
myad_wide[,6:13][myad_wide[,6:13] < 2] <- 0                        # sets allele depth 1 to 0
myad_wide$sumb <- rowSums(myad_wide[,6:9], na.rm=T) 
myad_wide$sumt <- rowSums(myad_wide[,10:13], na.rm=T)
myadmale0 <- subset(myad_wide, sumb > 14 & sumt > 44)              # subset according to specified read depth threshold
myadmale00 <- subset(myadmale0, b_a1 > 0 & t_a1 > 0)
myadmale <- subset(myadmale00, b_a2>0 | b_a3>0 | b_a4>0 | t_a2>0 | t_a3>0 | t_a4>0)        # keep only polymorphic sites
myadmale$GRCspec <- 0
myadmale$GRCspec[myadmale$b_a2==0 & myadmale$t_a2>0] <- 1
myadmale$GRCspec[myadmale$b_a3==0 & myadmale$t_a3>0] <- myadmale$GRCspec[myadmale$b_a3==0 & myadmale$t_a3>0] + 1
myadmale$GRCspec[myadmale$b_a4==0 & myadmale$t_a4>0] <- myadmale$GRCspec[myadmale$b_a4==0 & myadmale$t_a4>0] + 1
myadmale$somaspec <- 0
myadmale$somaspec[myadmale$b_a2>0 & myadmale$t_a2==0] <- 1
myadmale$somaspec[myadmale$b_a3>0 & myadmale$t_a3==0] <- myadmale$somaspec[myadmale$b_a3>0 & myadmale$t_a3==0] + 1
myadmale$somaspec[myadmale$b_a4>0 & myadmale$t_a4==0] <- myadmale$somaspec[myadmale$b_a4>0 & myadmale$t_a4==0] + 1
grcspec <- subset(myadmale, GRCspec > 0)
grc_wide <- separate(grcspec, V5, into=c("alt1","alt2","alt3"), sep=",", convert=T)
grc_wide$GRCallel <- ""
grc_wide$GRCallel[grc_wide$b_a2==0 & grc_wide$t_a2>0] <- grc_wide$alt1[grc_wide$b_a2==0 & grc_wide$t_a2>0]
grc_wide$GRCallel[grc_wide$b_a3==0 & grc_wide$t_a3>0] <- paste(grc_wide$GRCallel[grc_wide$b_a3==0 & grc_wide$t_a3>0], grc_wide$alt2[grc_wide$b_a3==0 & grc_wide$t_a3>0], sep="")
grc_wide$GRCallel[grc_wide$b_a4==0 & grc_wide$t_a4>0] <- paste(grc_wide$GRCallel[grc_wide$b_a4==0 & grc_wide$t_a4>0], grc_wide$alt3[grc_wide$b_a4==0 & grc_wide$t_a4>0], sep="")
write.table(grc_wide[,c("V1","V2","GRCallel","V4","sumt")], "GRCspec_alleles.txt", sep="\t", quote=F, row.names=F, col.names=T)
# R script end


### pile up all read names and extract GRC-specific read names

samtools mpileup -d 5000 -q 20 -E -Q 0 --no-output-ends --no-output-del --no-output-del --no-output-ins --no-output-ins -l GRCspec_alleles_wohead.txt --output-QNAME -f soma_reference.fa  minimap_testisreads_on_somaref.bam > mpileup_GRC_testonsoma.txt

# R script
grc <- read.delim("GRCspec_alleles.txt", as.is=T)
mpileup <- read.delim("mpileup_GRC_testonsoma.txt", as.is=T, header=F)
grcrname <- merge(grc, mpileup, by.x=c("chr","pos"), by.y=c("V1","V2"), sort=F)
#sum(grcrname$refallel == grcrname$V3)
#cor.test(grcrname$sumt, grcrname$V4)
grcrname$V5length <- nchar(grcrname$V5)
#sum(grcrname$V4 != grcrname$V5length)

rnames_uniq <- vector()
for(i in 1:<alllines>){
  mypat <- paste(unlist(strsplit(grcrname$GRCallel[i], split="")), collapse="|")
  mypos <- unlist(gregexpr(pattern=mypat, toupper(grcrname$V5[i])))
  if(mypos[1] < 0) {is.na(mypos) <- TRUE}                                                   #deals with readvectors without alt allele
  myrnames <- append(rnames_uniq, unlist(strsplit(grcrname$V6[i], split=","))[mypos])
  rnames_uniq <- unique(myrnames)
  print(i)
}
rnamesfinal <- na.omit(rnames_uniq)
write.table(rnamesfinal, "GRCspec_readnames.txt", sep="\t", quote=F, row.names=F, col.names=F)
# R script end
