# Supplementary material for: Micro Germline-Restricted Chromosome in Blue Tits: Evidence for Meiotic Functions
Source: Mol Biol Evol. 2023 Apr 28;40(5):msad096. doi: 10.1093/molbev/msad096 (PMC10172847; doi:10.1093/molbev/msad096)
Supplement: msad096_Supplementary_Data [file msad096_supplementary_data.zip › JCMuelleretal_GRC_supplementaryfile_2_annotation.bed12]

GRCptg000001l	13009	15319	Grc1;Grc1.1	40	+	13009	15319	255,0,0	1	2310	0
GRCptg000001l	13787	15335	Grc1;Grc1.2	40	+	13787	15335	255,0,0	1	1548	0
GRCptg000001l	14225	155809	Grc1;Grc1.3	40	+	14225	155809	255,0,0	2	1060,51	0,141533
GRCptg000001l	14847	15735	Grc1;Grc1.4	40	+	14847	15735	255,0,0	1	888	0
GRCptg000001l	14862	18876	Grc1;Grc1.5	40	+	14862	18876	255,0,0	1	4014	0
GRCptg000001l	16596	19977	Grc1;Grc1.6	40	+	16596	19977	255,0,0	1	3381	0
GRCptg000001l	17533	19962	Grc1;Grc1.7	40	+	17533	19962	255,0,0	1	2429	0
GRCptg000001l	20571	349660	Grc1;Grc1.8	40	+	20571	349660	255,0,0	4	726,943,156,566	0,1268,132715,328523
GRCptg000001l	90600	97060	Grc1;Grc1.9	40	+	90600	97060	255,0,0	2	1540,4889	0,1571
GRCptg000001l	90746	97060	Grc1;Grc1.10	40	+	90746	97060	255,0,0	2	1383,4889	0,1425
GRCptg000001l	90747	348868	Grc1;Grc1.11	40	+	90747	348868	255,0,0	2	6043,909	0,257212
GRCptg000001l	90752	97060	Grc1;Grc1.12	40	+	90752	97060	255,0,0	1	6308	0
GRCptg000001l	90752	97062	Grc1;Grc1.13	40	+	90752	97062	255,0,0	2	2410,1455	0,4855
GRCptg000001l	90755	94743	Grc1;Grc1.14	40	+	90755	94743	255,0,0	1	3988	0
GRCptg000001l	90756	97060	Grc1;Grc1.15	40	+	90756	97060	255,0,0	3	1384,1380,2328	0,1415,3976
GRCptg000001l	90757	97062	Grc1;Grc1.16	40	+	90757	97062	255,0,0	3	1383,655,3768	0,1414,2537
GRCptg000001l	90758	113410	Grc1;Grc1.17	40	+	90758	113410	255,0,0	3	5787,152,369	0,20103,22283
GRCptg000001l	140933	349662	Grc1;Grc1.18	40	+	140933	349662	255,0,0	4	807,234,137,736	0,1407,207819,207993
GRCptg000001l	153208	155798	Grc1;Grc1.19	40	+	153208	155798	255,0,0	1	2590	0
GRCptg000001l	241452	366373	Grc1;Grc1.20	40	+	241452	366373	255,0,0	2	703,3725	0,121196
GRCptg000001l	292032	348207	Grc1;Grc1.21	40	+	292032	348207	255,0,0	3	3324,133,92	0,42496,56083
GRCptg000001l	292129	408334	Grc1;Grc1.22	40	+	292129	408334	255,0,0	5	304,259,354,3264,32	0,25186,68551,70944,116173
GRCptg000001l	292342	366162	Grc1;Grc1.23	40	+	292342	366162	255,0,0	4	91,259,354,3089	0,24973,68338,70731
GRCptg000001l	293697	366373	Grc1;Grc1.24	40	+	293697	366373	255,0,0	2	125,1916	0,70760
GRCptg000001l	348198	366148	Grc1;Grc1.25	40	+	348198	366148	255,0,0	5	186,292,1940,135,311	0,1198,14347,16365,17639
GRCptg000001l	348198	366373	Grc1;Grc1.26	40	+	348198	366373	255,0,0	5	186,292,1940,135,536	0,1198,14347,16365,17639
GRCptg000001l	348312	366373	Grc1;Grc1.27	40	+	348312	366373	255,0,0	3	72,358,3830	0,1091,14231
GRCptg000001l	348655	366373	Grc1;Grc1.28	40	+	348655	366373	255,0,0	3	1032,598,3101	0,13943,14617
GRCptg000001l	348841	366373	Grc1;Grc1.29	40	+	348841	366373	255,0,0	2	920,3830	0,13702
GRCptg000001l	348856	349660	Grc1;Grc1.30	40	+	348856	349660	255,0,0	1	804	0
GRCptg000001l	348909	366373	Grc1;Grc1.31	40	+	348909	366373	255,0,0	2	779,3830	0,13634
GRCptg000001l	349350	366373	Grc1;Grc1.32	40	+	349350	366373	255,0,0	2	375,3830	0,13193
GRCptg000001l	361307	473588	Grc1;Grc1.33	40	+	361307	473588	255,0,0	3	1238,370,868	0,56071,111413
GRCptg000001l	363888	365697	Grc1;Grc1.34	40	+	363888	365697	255,0,0	1	1809	0
GRCptg000001l	364567	366103	Grc1;Grc1.35	40	+	364567	366103	255,0,0	1	1536	0
GRCptg000001l	29496	31140	Grc2;Grc2.1	40	-	29496	31140	255,0,0	4	344,178,122,87	0,625,1169,1557
GRCptg000001l	31184	38991	Grc3;Grc3.1	40	+	31184	38991	255,0,0	7	117,145,75,134,50,68,2942	0,2026,2692,3119,3386,4658,4865
GRCptg000001l	31195	36906	Grc3;Grc3.2	40	+	31195	36906	255,0,0	7	106,145,75,134,50,68,857	0,2015,2681,3108,3375,4647,4854
GRCptg000001l	31227	46444	Grc3;Grc3.3	40	+	31227	46444	255,0,0	9	74,145,75,134,50,68,3232,153,1501	0,1983,2649,3076,3343,4615,4822,9057,13716
GRCptg000001l	31236	39111	Grc3;Grc3.4	40	+	31236	39111	255,0,0	8	65,111,145,75,134,50,68,3062	0,420,1974,2640,3067,3334,4606,4813
GRCptg000001l	31240	37426	Grc3;Grc3.5	40	+	31240	37426	255,0,0	7	61,145,75,134,50,68,1377	0,1970,2636,3063,3330,4602,4809
GRCptg000001l	31240	38484	Grc3;Grc3.6	40	+	31240	38484	255,0,0	7	61,145,75,134,50,68,2435	0,1970,2636,3063,3330,4602,4809
GRCptg000001l	31240	40260	Grc3;Grc3.7	40	+	31240	40260	255,0,0	7	61,145,75,134,50,68,4211	0,1970,2636,3063,3330,4602,4809
GRCptg000001l	31240	46444	Grc3;Grc3.8	40	+	31240	46444	255,0,0	10	61,145,75,134,50,68,94,170,153,1501	0,1970,2636,3063,3330,4602,4809,7871,9044,13703
GRCptg000001l	31241	37166	Grc3;Grc3.9	40	+	31241	37166	255,0,0	7	60,145,75,134,50,68,1117	0,1969,2635,3062,3329,4601,4808
GRCptg000001l	31252	36356	Grc3;Grc3.10	40	+	31252	36356	255,0,0	7	49,145,75,134,50,68,307	0,1958,2624,3051,3318,4590,4797
GRCptg000001l	31254	36554	Grc3;Grc3.11	40	+	31254	36554	255,0,0	7	47,145,75,134,50,68,505	0,1956,2622,3049,3316,4588,4795
GRCptg000001l	31255	36610	Grc3;Grc3.12	40	+	31255	36610	255,0,0	7	46,145,75,134,50,68,561	0,1955,2621,3048,3315,4587,4794
GRCptg000001l	31255	36769	Grc3;Grc3.13	40	+	31255	36769	255,0,0	7	46,145,75,134,50,68,720	0,1955,2621,3048,3315,4587,4794
GRCptg000001l	31260	39393	Grc3;Grc3.14	40	+	31260	39393	255,0,0	7	41,145,75,134,50,68,3344	0,1950,2616,3043,3310,4582,4789
GRCptg000001l	31260	39950	Grc3;Grc3.15	40	+	31260	39950	255,0,0	7	41,145,75,134,50,68,3901	0,1950,2616,3043,3310,4582,4789
GRCptg000001l	31260	46195	Grc3;Grc3.16	40	+	31260	46195	255,0,0	8	41,145,75,134,50,68,153,1252	0,1950,2616,3043,3310,4582,9024,13683
GRCptg000001l	31261	36839	Grc3;Grc3.17	40	+	31261	36839	255,0,0	7	40,145,75,134,50,68,790	0,1949,2615,3042,3309,4581,4788
GRCptg000001l	31262	38270	Grc3;Grc3.18	40	+	31262	38270	255,0,0	7	39,145,75,134,50,68,2221	0,1948,2614,3041,3308,4580,4787
GRCptg000001l	31262	39109	Grc3;Grc3.19	40	+	31262	39109	255,0,0	7	39,145,75,134,50,68,3060	0,1948,2614,3041,3308,4580,4787
GRCptg000001l	31262	39356	Grc3;Grc3.20	40	+	31262	39356	255,0,0	7	39,145,75,134,50,68,3307	0,1948,2614,3041,3308,4580,4787
GRCptg000001l	31264	38910	Grc3;Grc3.21	40	+	31264	38910	255,0,0	7	37,145,75,134,50,68,2861	0,1946,2612,3039,3306,4578,4785
GRCptg000001l	34359	46407	Grc3;Grc3.22	40	+	34359	46407	255,0,0	8	78,50,68,94,170,153,78,1464	0,211,1483,1690,4752,5925,9829,10584
GRCptg000001l	50621	58675	Grc4;Grc4.1	40	-	50621	58675	255,0,0	2	898,152	0,7902
GRCptg000001l	50621	58675	Grc4;Grc4.2	40	-	50621	58675	255,0,0	3	4466,702,454	0,6282,7600
GRCptg000001l	50622	310473	Grc4;Grc4.3	40	-	50622	310473	255,0,0	5	190,86,193,4143,365	0,159893,253217,254694,259486
GRCptg000001l	50653	312468	Grc4;Grc4.4	40	-	50653	312468	255,0,0	6	159,86,193,4143,1294,450	0,159862,253186,254663,259455,261365
GRCptg000001l	60608	107890	Grc5;Grc5.1	40	-	60608	107890	255,0,0	30	652,100,183,204,178,290,107,196,206,127,273,120,106,83,81,88,97,179,66,127,136,146,108,157,103,164,200,188,91,200	0,802,1985,4002,5237,5811,7194,8513,9451,10098,10739,11371,11626,12640,13664,13841,14005,14272,15530,16604,18352,18867,20034,20739,40629,42680,43459,45744,46300,47082
GRCptg000001l	61103	107893	Grc5;Grc5.2	40	-	61103	107893	255,0,0	30	157,100,183,204,178,290,107,196,206,127,273,120,106,83,81,88,97,179,66,127,136,146,108,157,103,164,200,188,91,203	0,307,1490,3507,4742,5316,6699,8018,8956,9603,10244,10876,11131,12145,13169,13346,13510,13777,15035,16109,17857,18372,19539,20244,40134,42185,42964,45249,45805,46587
GRCptg000001l	61110	107896	Grc5;Grc5.3	40	-	61110	107896	255,0,0	30	150,100,183,204,178,69,107,196,206,127,273,120,106,83,81,88,97,179,66,127,136,146,108,157,103,164,200,188,91,206	0,300,1483,3500,4735,5309,6692,8011,8949,9596,10237,10869,11124,12138,13162,13339,13503,13770,15028,16102,17850,18365,19532,20237,40127,42178,42957,45242,45798,46580
GRCptg000001l	61188	106994	Grc5;Grc5.4	40	-	61188	106994	255,0,0	29	72,100,183,204,178,290,107,196,206,127,273,120,106,83,81,88,97,179,66,127,136,146,108,157,103,164,200,188,86	0,222,1405,3422,4657,5231,6614,7933,8871,9518,10159,10791,11046,12060,13084,13261,13425,13692,14950,16024,17772,18287,19454,20159,40049,42100,42879,45164,45720
GRCptg000001l	65974	80750	Grc5;Grc5.5	40	-	65974	80750	255,0,0	19	49,290,107,196,206,127,273,120,106,83,81,88,97,179,66,127,136,146,108	0,445,1828,3147,4085,4732,5373,6005,6260,7274,8298,8475,8639,8906,10164,11238,12986,13501,14668
GRCptg000001l	90870	95119	Grc6;Grc6.1	40	-	90870	95119	255,0,0	2	1276,2943	0,1306
GRCptg000001l	90877	96409	Grc6;Grc6.2	40	-	90877	96409	255,0,0	2	1254,4248	0,1284
GRCptg000001l	90882	95159	Grc6;Grc6.3	40	-	90882	95159	255,0,0	2	1246,2977	0,1300
GRCptg000001l	91101	95782	Grc6;Grc6.4	40	-	91101	95782	255,0,0	2	1067,3584	0,1097
GRCptg000001l	91149	95752	Grc6;Grc6.5	40	-	91149	95752	255,0,0	1	4603	0
GRCptg000001l	91149	97090	Grc6;Grc6.6	40	-	91149	97090	255,0,0	2	997,4914	0,1027
GRCptg000001l	91168	95769	Grc6;Grc6.7	40	-	91168	95769	255,0,0	2	960,3593	0,1008
GRCptg000001l	91303	95767	Grc6;Grc6.8	40	-	91303	95767	255,0,0	2	865,3569	0,895
GRCptg000001l	91303	95769	Grc6;Grc6.9	40	-	91303	95769	255,0,0	2	689,3442	0,1024
GRCptg000001l	114970	119186	Grc7;Grc7.1	40	-	114970	119186	255,0,0	5	980,172,266,677,254	0,1160,1707,2622,3962
GRCptg000001l	114970	119235	Grc7;Grc7.2	40	-	114970	119235	255,0,0	2	980,303	0,3962
GRCptg000001l	114972	119173	Grc7;Grc7.3	40	-	114972	119173	255,0,0	3	978,677,241	0,2620,3960
GRCptg000001l	132505	137437	Grc8;Grc8.1	40	-	132505	137437	255,0,0	4	1300,188,91,209	0,3385,3941,4723
GRCptg000001l	144949	146572	Grc9;Grc9.1	40	+	144949	146572	255,0,0	1	1623	0
GRCptg000001l	145446	148646	Grc9;Grc9.2	40	+	145446	148646	255,0,0	2	2826,321	0,2879
GRCptg000001l	145446	148646	Grc9;Grc9.3	40	+	145446	148646	255,0,0	2	2840,321	0,2879
GRCptg000001l	145805	148646	Grc9;Grc9.4	40	+	145805	148646	255,0,0	2	2464,305	0,2536
GRCptg000001l	145805	148721	Grc9;Grc9.5	40	+	145805	148721	255,0,0	2	2466,379	0,2537
GRCptg000001l	146062	148502	Grc9;Grc9.6	40	+	146062	148502	255,0,0	2	2160,173	0,2267
GRCptg000001l	146798	148635	Grc9;Grc9.7	40	+	146798	148635	255,0,0	2	1482,300	0,1537
GRCptg000001l	145116	147789	Grc10;Grc10.1	40	-	145116	147789	255,0,0	1	2673	0
GRCptg000001l	146066	148428	Grc10;Grc10.2	40	-	146066	148428	255,0,0	2	2220,80	0,2282
GRCptg000001l	146066	175027	Grc10;Grc10.3	40	-	146066	175027	255,0,0	2	2553,166	0,28795
GRCptg000001l	148362	174815	Grc10;Grc10.4	40	-	148362	174815	255,0,0	4	723,91,96,240	0,755,26069,26213
GRCptg000001l	148362	175044	Grc10;Grc10.5	40	-	148362	175044	255,0,0	3	731,77,613	0,769,26069
GRCptg000001l	148362	175044	Grc10;Grc10.6	40	-	148362	175044	255,0,0	5	731,100,561,854,560	0,769,21288,21888,26122
GRCptg000001l	148362	175047	Grc10;Grc10.7	40	-	148362	175047	255,0,0	2	796,91	0,26594
GRCptg000001l	148362	175048	Grc10;Grc10.8	40	-	148362	175048	255,0,0	2	846,617	0,26069
GRCptg000001l	149150	175048	Grc10;Grc10.9	40	-	149150	175048	255,0,0	2	58,617	0,25281
GRCptg000001l	169747	175044	Grc10;Grc10.10	40	-	169747	175044	255,0,0	3	436,882,560	0,475,4737
GRCptg000001l	169748	170933	Grc10;Grc10.11	40	-	169748	170933	255,0,0	1	1185	0
GRCptg000001l	175027	289432	Grc10;Grc10.12	40	-	175027	289432	255,0,0	2	232,3536	0,110869
GRCptg000001l	175035	424645	Grc10;Grc10.13	40	-	175035	424645	255,0,0	3	209,2932,3789	0,110861,245821
GRCptg000001l	271293	377619	Grc10;Grc10.14	40	-	271293	377619	255,0,0	5	516,198,93,517,1098	0,16079,16931,17121,105228
GRCptg000001l	149859	164232	Grc11;Grc11.1	40	-	149859	164232	255,0,0	2	2774,1358	0,13015
GRCptg000001l	163545	166162	Grc11;Grc11.2	40	-	163545	166162	255,0,0	1	2617	0
GRCptg000001l	163787	166325	Grc11;Grc11.3	40	-	163787	166325	255,0,0	1	2538	0
GRCptg000001l	157449	160451	Grc12;Grc12.1	40	+	157449	160451	255,0,0	1	3002	0
GRCptg000001l	167888	169287	Grc13;Grc13.1	40	-	167888	169287	255,0,0	1	1399	0
GRCptg000001l	171688	272189	Grc14;Grc14.1	40	+	171688	272189	255,0,0	3	475,1297,379	0,98176,100122
GRCptg000001l	270836	277708	Grc14;Grc14.2	40	+	270836	277708	255,0,0	3	325,4143,471	0,974,6401
GRCptg000001l	176773	204498	Grc15;Grc15.1	40	+	176773	204498	255,0,0	7	119,1084,195,190,74,123,3513	0,4316,20540,22430,23066,23505,24212
GRCptg000001l	176792	202086	Grc15;Grc15.2	40	+	176792	202086	255,0,0	7	100,1084,195,190,74,123,1101	0,4297,20521,22411,23047,23486,24193
GRCptg000001l	176824	202086	Grc15;Grc15.3	40	+	176824	202086	255,0,0	7	79,1084,195,190,74,123,1101	0,4265,20489,22379,23015,23454,24161
GRCptg000001l	176877	204498	Grc15;Grc15.4	40	+	176877	204498	255,0,0	7	26,1084,195,190,74,123,3513	0,4212,20436,22326,22962,23401,24108
GRCptg000001l	176882	202358	Grc15;Grc15.5	40	+	176882	202358	255,0,0	7	21,1084,195,190,74,123,1373	0,4207,20431,22321,22957,23396,24103
GRCptg000001l	176882	202427	Grc15;Grc15.6	40	+	176882	202427	255,0,0	7	21,1084,195,190,74,123,1442	0,4207,20431,22321,22957,23396,24103
GRCptg000001l	176882	203976	Grc15;Grc15.7	40	+	176882	203976	255,0,0	7	21,1084,139,190,74,123,2991	0,4207,20487,22321,22957,23396,24103
GRCptg000001l	196138	202442	Grc15;Grc15.8	40	+	196138	202442	255,0,0	6	23,195,190,74,123,1457	0,1175,3065,3701,4140,4847
GRCptg000001l	185721	389127	Grc16;Grc16.1	40	+	185721	389127	255,0,0	3	4276,21,386	0,27335,203020
GRCptg000001l	205375	208901	Grc17;Grc17.1	40	+	205375	208901	255,0,0	2	1296,2133	0,1393
GRCptg000001l	205435	206997	Grc17;Grc17.2	40	+	205435	206997	255,0,0	3	815,49,229	0,1187,1333
GRCptg000001l	220683	221804	Grc18;Grc18.1	40	-	220683	221804	255,0,0	1	1121	0
GRCptg000001l	282107	285009	Grc19;Grc19.1	40	-	282107	285009	255,0,0	3	1694,481,26	0,2188,2876
GRCptg000001l	282107	285009	Grc19;Grc19.2	40	-	282107	285009	255,0,0	2	2669,26	0,2876
GRCptg000001l	282578	285009	Grc19;Grc19.3	40	-	282578	285009	255,0,0	2	1223,714	0,1717
GRCptg000001l	282800	285011	Grc19;Grc19.4	40	-	282800	285011	255,0,0	2	1001,716	0,1495
GRCptg000001l	282872	285009	Grc19;Grc19.5	40	-	282872	285009	255,0,0	1	2137	0
GRCptg000001l	286812	288316	Grc20;Grc20.1	40	+	286812	288316	255,0,0	1	1504	0
GRCptg000001l	295841	299161	Grc21;Grc21.1	40	+	295841	299161	255,0,0	2	949,1824	0,1496
GRCptg000001l	296260	299162	Grc21;Grc21.2	40	+	296260	299162	255,0,0	3	26,193,1694	0,521,1208
GRCptg000001l	296260	299162	Grc21;Grc21.3	40	+	296260	299162	255,0,0	3	197,162,1218	0,552,1684
GRCptg000001l	296260	299162	Grc21;Grc21.4	40	+	296260	299162	255,0,0	2	714,2112	0,790
GRCptg000001l	296260	299162	Grc21;Grc21.5	40	+	296260	299162	255,0,0	2	714,2085	0,817
GRCptg000001l	296260	299162	Grc21;Grc21.6	40	+	296260	299162	255,0,0	2	714,1694	0,1208
GRCptg000001l	296260	299162	Grc21;Grc21.7	40	+	296260	299162	255,0,0	2	714,1355	0,1547
GRCptg000001l	296260	299162	Grc21;Grc21.8	40	+	296260	299162	255,0,0	2	714,1218	0,1684
GRCptg000001l	296260	299162	Grc21;Grc21.9	40	+	296260	299162	255,0,0	1	2902	0
GRCptg000001l	296267	298644	Grc21;Grc21.10	40	+	296267	298644	255,0,0	1	2377	0
GRCptg000001l	296272	298730	Grc21;Grc21.11	40	+	296272	298730	255,0,0	3	387,273,1279	0,429,1179
GRCptg000001l	324157	324272	Grc22;Grc22.1	40	-	324157	324272	255,0,0	1	115	0
GRCptg000001l	341987	345527	Grc23;Grc23.1	40	+	341987	345527	255,0,0	2	2409,579	0,2961
GRCptg000001l	342265	344609	Grc23;Grc23.2	40	+	342265	344609	255,0,0	2	25,2241	0,103
GRCptg000001l	342522	346134	Grc23;Grc23.3	40	+	342522	346134	255,0,0	1	3612	0
GRCptg000001l	342555	345407	Grc23;Grc23.4	40	+	342555	345407	255,0,0	1	2852	0
GRCptg000001l	342600	345487	Grc23;Grc23.5	40	+	342600	345487	255,0,0	2	291,1561	0,1326
GRCptg000001l	342637	345487	Grc23;Grc23.6	40	+	342637	345487	255,0,0	2	2645,136	0,2714
GRCptg000001l	343855	345487	Grc23;Grc23.7	40	+	343855	345487	255,0,0	1	1632	0
GRCptg000001l	344144	345498	Grc23;Grc23.8	40	+	344144	345498	255,0,0	1	1354	0
GRCptg000001l	344358	346134	Grc23;Grc23.9	40	+	344358	346134	255,0,0	2	1637,41	0,1735
GRCptg000001l	349805	355463	Grc24;Grc24.1	40	-	349805	355463	255,0,0	1	5658	0
GRCptg000001l	350276	353638	Grc24;Grc24.2	40	-	350276	353638	255,0,0	1	3362	0
GRCptg000001l	356597	360687	Grc25;Grc25.1	40	-	356597	360687	255,0,0	4	74,1069,2649,26	0,163,1325,4064
GRCptg000001l	356597	360733	Grc25;Grc25.2	40	-	356597	360733	255,0,0	4	55,1134,2640,138	0,98,1325,3998
GRCptg000001l	356598	358788	Grc25;Grc25.3	40	-	356598	358788	255,0,0	2	65,2053	0,137
GRCptg000001l	356598	360285	Grc25;Grc25.4	40	-	356598	360285	255,0,0	3	54,1095,2363	0,136,1324
GRCptg000001l	357325	360306	Grc25;Grc25.5	40	-	357325	360306	255,0,0	1	2981	0
GRCptg000001l	357325	360687	Grc25;Grc25.6	40	-	357325	360687	255,0,0	3	504,2649,26	0,597,3336
GRCptg000001l	358296	359920	Grc25;Grc25.7	40	-	358296	359920	255,0,0	1	1624	0
GRCptg000001l	360497	361028	Grc25;Grc25.8	40	-	360497	361028	255,0,0	2	55,433	0,98
GRCptg000001l	364243	365889	Grc26;Grc26.1	40	-	364243	365889	255,0,0	1	1646	0
GRCptg000001l	364798	369957	Grc26;Grc26.2	40	-	364798	369957	255,0,0	5	1984,167,156,79,254	0,2379,3350,3967,4905
GRCptg000001l	366381	369957	Grc26;Grc26.3	40	-	366381	369957	255,0,0	5	401,167,156,79,254	0,796,1767,2384,3322
GRCptg000001l	366413	370000	Grc26;Grc26.4	40	-	366413	370000	255,0,0	5	366,167,156,79,297	0,764,1735,2352,3290
GRCptg000001l	366534	369957	Grc26;Grc26.5	40	-	366534	369957	255,0,0	5	248,167,156,79,254	0,643,1614,2231,3169
GRCptg000001l	366534	370002	Grc26;Grc26.6	40	-	366534	370002	255,0,0	5	324,167,156,79,299	0,643,1614,2231,3169
GRCptg000001l	366862	369957	Grc26;Grc26.7	40	-	366862	369957	255,0,0	4	482,156,79,254	0,1286,1903,2841
GRCptg000001l	367439	370003	Grc26;Grc26.8	40	-	367439	370003	255,0,0	3	865,79,300	0,1326,2264
GRCptg000001l	367701	369957	Grc26;Grc26.9	40	-	367701	369957	255,0,0	4	319,156,79,254	0,447,1064,2002
GRCptg000001l	367709	369953	Grc26;Grc26.10	40	-	367709	369953	255,0,0	3	595,79,250	0,1056,1994
GRCptg000001l	367733	369957	Grc26;Grc26.11	40	-	367733	369957	255,0,0	4	287,156,79,254	0,415,1032,1970
GRCptg000001l	402953	406025	Grc27;Grc27.1	40	+	402953	406025	255,0,0	1	3072	0
GRCptg000001l	403943	406010	Grc27;Grc27.2	40	+	403943	406010	255,0,0	1	2067	0
GRCptg000001l	404345	405675	Grc27;Grc27.3	40	+	404345	405675	255,0,0	2	180,1050	0,280
GRCptg000001l	411055	411513	Grc28;Grc28.1	40	+	411055	411513	255,0,0	1	458	0
GRCptg000001l	417812	418603	Grc29;Grc29.1	40	+	417812	418603	255,0,0	1	791	0
GRCptg000001l	417919	430945	Grc29;Grc29.2	40	+	417919	430945	255,0,0	3	2251,314,3628	0,2624,9398
GRCptg000001l	417962	431701	Grc29;Grc29.3	40	+	417962	431701	255,0,0	4	2208,314,85,511	0,2581,9355,13228
GRCptg000001l	418122	430283	Grc29;Grc29.4	40	+	418122	430283	255,0,0	3	2048,314,2966	0,2421,9195
GRCptg000001l	418147	431701	Grc29;Grc29.5	40	+	418147	431701	255,0,0	4	2023,314,133,1371	0,2396,9170,12183
GRCptg000001l	418276	431701	Grc29;Grc29.6	40	+	418276	431701	255,0,0	3	1894,314,4384	0,2267,9041
GRCptg000001l	419054	420664	Grc29;Grc29.7	40	+	419054	420664	255,0,0	2	1116,121	0,1489
GRCptg000001l	419350	431701	Grc29;Grc29.8	40	+	419350	431701	255,0,0	6	820,314,85,969,62,511	0,1193,7967,8124,9461,11840
GRCptg000001l	419350	431701	Grc29;Grc29.9	40	+	419350	431701	255,0,0	4	820,314,1126,2890	0,1193,7967,9461
GRCptg000001l	419898	431701	Grc29;Grc29.10	40	+	419898	431701	255,0,0	4	272,314,85,4227	0,645,7419,7576
GRCptg000001l	422914	427276	Grc30;Grc30.1	40	+	422914	427276	255,0,0	2	638,3083	0,1279
GRCptg000001l	426580	427316	Grc30;Grc30.2	40	+	426580	427316	255,0,0	2	179,364	0,372
GRCptg000001l	437468	439560	Grc31;Grc31.1	40	+	437468	439560	255,0,0	4	89,122,172,815	0,355,849,1277
GRCptg000001l	437468	439984	Grc31;Grc31.2	40	+	437468	439984	255,0,0	4	89,122,178,1239	0,355,843,1277
GRCptg000001l	437470	440616	Grc31;Grc31.3	40	+	437470	440616	255,0,0	4	87,122,172,1871	0,353,847,1275
GRCptg000001l	437509	440482	Grc31;Grc31.4	40	+	437509	440482	255,0,0	4	48,122,172,1737	0,314,808,1236
GRCptg000001l	445761	450826	Grc32;Grc32.1	40	-	445761	450826	255,0,0	1	5065	0
GRCptg000001l	454002	456337	Grc33;Grc33.1	40	-	454002	456337	255,0,0	4	767,52,106,593	0,1028,1173,1742
GRCptg000001l	462861	464962	Grc34;Grc34.1	40	-	462861	464962	255,0,0	2	1729,216	0,1885
GRCptg000001l	469888	471767	Grc35;Grc35.1	40	-	469888	471767	255,0,0	3	1095,78,63	0,1281,1816
GRCptg000001l	478411	479826	Grc36;Grc36.1	40	+	478411	479826	255,0,0	3	96,76,47	0,1125,1368
GRCptg000002l	9919	140978	Grc37;Grc37.1	40	+	9919	140978	255,0,0	3	511,83,2503	0,128408,128556
GRCptg000002l	138268	140978	Grc37;Grc37.2	40	+	138268	140978	255,0,0	1	2710	0
GRCptg000002l	38515	41626	Grc38;Grc38.1	40	-	38515	41626	255,0,0	1	3111	0
GRCptg000002l	72726	74251	Grc39;Grc39.1	40	-	72726	74251	255,0,0	2	192,1236	0,289
GRCptg000002l	75188	102888	Grc40;Grc40.1	40	-	75188	102888	255,0,0	7	3513,123,74,190,195,1084,94	0,4097,4585,5105,6990,22325,27606
GRCptg000002l	75189	83548	Grc40;Grc40.2	40	-	75189	83548	255,0,0	6	3512,123,74,190,195,22	0,4096,4584,5104,6989,8337
GRCptg000002l	75704	102811	Grc40;Grc40.3	40	-	75704	102811	255,0,0	7	2997,123,74,190,195,1084,28	0,3581,4069,4589,6474,21809,27079
GRCptg000002l	75820	102883	Grc40;Grc40.4	40	-	75820	102883	255,0,0	7	2881,123,74,190,195,1084,100	0,3465,3953,4473,6358,21693,26963
GRCptg000002l	76786	102883	Grc40;Grc40.5	40	-	76786	102883	255,0,0	7	1915,123,74,190,195,1084,89	0,2499,2987,3507,5392,20727,26008
GRCptg000002l	76786	102894	Grc40;Grc40.6	40	-	76786	102894	255,0,0	7	1915,123,74,190,195,1084,111	0,2499,2987,3507,5392,20727,25997
GRCptg000002l	76923	102804	Grc40;Grc40.7	40	-	76923	102804	255,0,0	7	1778,123,74,190,195,1084,21	0,2362,2850,3370,5255,20590,25860
GRCptg000002l	77214	102888	Grc40;Grc40.8	40	-	77214	102888	255,0,0	7	1487,123,74,190,195,1084,105	0,2071,2559,3079,4964,20299,25569
GRCptg000002l	77244	102804	Grc40;Grc40.9	40	-	77244	102804	255,0,0	7	1457,123,74,190,195,1084,21	0,2041,2529,3049,4934,20269,25539
GRCptg000002l	77259	102894	Grc40;Grc40.10	40	-	77259	102894	255,0,0	7	1442,123,74,190,195,1084,100	0,2026,2514,3034,4919,20254,25535
GRCptg000002l	77328	83585	Grc40;Grc40.11	40	-	77328	83585	255,0,0	6	1373,123,74,190,195,59	0,1957,2445,2965,4850,6198
GRCptg000002l	77328	102804	Grc40;Grc40.12	40	-	77328	102804	255,0,0	7	1373,123,74,190,195,1084,21	0,1957,2445,2965,4850,20185,25455
GRCptg000002l	77328	102872	Grc40;Grc40.13	40	-	77328	102872	255,0,0	7	1373,123,74,190,195,1084,78	0,1957,2445,2965,4850,20185,25466
GRCptg000002l	77548	102804	Grc40;Grc40.14	40	-	77548	102804	255,0,0	7	1153,123,74,190,195,1084,21	0,1737,2225,2745,4630,19965,25235
GRCptg000002l	77548	102894	Grc40;Grc40.15	40	-	77548	102894	255,0,0	7	1153,123,74,190,195,1084,100	0,1737,2225,2745,4630,19965,25246
GRCptg000002l	77600	83546	Grc40;Grc40.16	40	-	77600	83546	255,0,0	6	1101,123,74,190,195,20	0,1685,2173,2693,4578,5926
GRCptg000002l	77703	102804	Grc40;Grc40.17	40	-	77703	102804	255,0,0	7	998,123,74,190,195,1084,21	0,1582,2070,2590,4475,19810,25080
GRCptg000002l	86274	120199	Grc41;Grc41.1	40	-	86274	120199	255,0,0	3	77,1871,2209	0,26787,31716
GRCptg000002l	112766	133129	Grc41;Grc41.2	40	-	112766	133129	255,0,0	3	2166,4871,25	0,5224,20338
GRCptg000002l	112920	122702	Grc41;Grc41.3	40	-	112920	122702	255,0,0	3	2012,2965,361	0,5070,9421
GRCptg000002l	112922	133459	Grc41;Grc41.4	40	-	112922	133459	255,0,0	3	2010,4871,355	0,5068,20182
GRCptg000002l	113056	122866	Grc41;Grc41.5	40	-	113056	122866	255,0,0	2	1876,4876	0,4934
GRCptg000002l	113111	122866	Grc41;Grc41.6	40	-	113111	122866	255,0,0	2	1821,4876	0,4879
GRCptg000002l	113612	133129	Grc41;Grc41.7	40	-	113612	133129	255,0,0	3	1320,4871,25	0,4378,19492
GRCptg000002l	113849	122866	Grc41;Grc41.8	40	-	113849	122866	255,0,0	2	1083,4876	0,4141
GRCptg000002l	114340	122378	Grc41;Grc41.9	40	-	114340	122378	255,0,0	2	592,4388	0,3650
GRCptg000002l	114352	133129	Grc41;Grc41.10	40	-	114352	133129	255,0,0	3	580,4871,25	0,3638,18752
GRCptg000002l	104639	151788	Grc42;Grc42.1	40	+	104639	151788	255,0,0	3	476,941,3848	0,1817,43301
GRCptg000002l	104642	202764	Grc42;Grc42.2	40	+	104642	202764	255,0,0	5	533,164,749,3812,32	0,1814,2018,43298,98090
GRCptg000002l	106717	151784	Grc42;Grc42.3	40	+	106717	151784	255,0,0	3	667,17,3841	0,36315,41226
GRCptg000002l	107064	202764	Grc42;Grc42.4	40	+	107064	202764	255,0,0	3	330,3729,115	0,40876,95585
GRCptg000002l	105224	106365	Grc43;Grc43.1	40	+	105224	106365	255,0,0	1	1141	0
GRCptg000002l	113297	137733	Grc44;Grc44.1	40	+	113297	137733	255,0,0	3	1637,3907,24	0,4695,24412
GRCptg000002l	115237	117198	Grc45;Grc45.1	40	+	115237	117198	255,0,0	1	1961	0
GRCptg000002l	115495	117205	Grc45;Grc45.2	40	+	115495	117205	255,0,0	2	1160,178	0,1532
GRCptg000002l	124771	126022	Grc46;Grc46.1	40	+	124771	126022	255,0,0	1	1251	0
GRCptg000002l	126080	130680	Grc47;Grc47.1	40	+	126080	130680	255,0,0	1	4600	0
GRCptg000002l	130187	137637	Grc47;Grc47.2	40	+	130187	137637	255,0,0	2	189,1741	0,5709
GRCptg000002l	140035	145044	Grc48;Grc48.1	40	-	140035	145044	255,0,0	1	5009	0
GRCptg000002l	151862	155372	Grc49;Grc49.1	40	-	151862	155372	255,0,0	4	335,167,156,254	0,730,1701,3256
GRCptg000002l	151882	155372	Grc49;Grc49.2	40	-	151882	155372	255,0,0	5	315,167,156,79,254	0,710,1681,2298,3236
GRCptg000002l	151948	155372	Grc49;Grc49.3	40	-	151948	155372	255,0,0	6	249,167,114,156,79,254	0,644,1373,1615,2232,3170
GRCptg000002l	151949	155372	Grc49;Grc49.4	40	-	151949	155372	255,0,0	4	248,167,156,254	0,643,1614,3169
GRCptg000002l	153054	155372	Grc49;Grc49.5	40	-	153054	155372	255,0,0	4	381,156,79,254	0,509,1126,2064
GRCptg000002l	171928	172894	Grc50;Grc50.1	40	+	171928	172894	255,0,0	1	966	0
GRCptg000002l	172856	179568	Grc50;Grc50.2	40	+	172856	179568	255,0,0	2	712,1770	0,4942
GRCptg000002l	174021	178764	Grc50;Grc50.3	40	+	174021	178764	255,0,0	1	4743	0
GRCptg000002l	174038	179228	Grc50;Grc50.4	40	+	174038	179228	255,0,0	1	5190	0
GRCptg000002l	174522	179215	Grc50;Grc50.5	40	+	174522	179215	255,0,0	1	4693	0
GRCptg000002l	177541	180763	Grc50;Grc50.6	40	+	177541	180763	255,0,0	1	3222	0
GRCptg000002l	179422	181641	Grc50;Grc50.7	40	+	179422	181641	255,0,0	1	2219	0
GRCptg000002l	197759	200458	Grc51;Grc51.1	40	+	197759	200458	255,0,0	1	2699	0
GRCptg000002l	198056	200443	Grc51;Grc51.2	40	+	198056	200443	255,0,0	1	2387	0
GRCptg000002l	205256	206021	Grc52;Grc52.1	40	-	205256	206021	255,0,0	2	95,53	0,712
GRCptg000002l	207879	208269	Grc53;Grc53.1	40	+	207879	208269	255,0,0	1	390	0
GRCptg000002l	212388	213217	Grc54;Grc54.1	40	+	212388	213217	255,0,0	1	829	0
GRCptg000002l	212388	226129	Grc54;Grc54.2	40	+	212388	226129	255,0,0	4	545,278,314,4384	0,1930,2581,9357
GRCptg000002l	212388	226129	Grc54;Grc54.3	40	+	212388	226129	255,0,0	4	2208,314,133,1371	0,2581,9357,12370
GRCptg000002l	216666	217686	Grc55;Grc55.1	40	+	216666	217686	255,0,0	2	650,92	0,928
GRCptg000002l	221684	225746	Grc56;Grc56.1	40	-	221684	225746	255,0,0	1	4062	0
GRCptg000002l	229185	230366	Grc57;Grc57.1	40	+	229185	230366	255,0,0	1	1181	0
GRCptg000002l	231900	233923	Grc58;Grc58.1	40	+	231900	233923	255,0,0	4	89,122,178,746	0,355,843,1277
GRCptg000002l	231900	233956	Grc58;Grc58.2	40	+	231900	233956	255,0,0	4	89,122,172,779	0,355,849,1277
GRCptg000002l	231900	234293	Grc58;Grc58.3	40	+	231900	234293	255,0,0	4	89,122,172,1116	0,355,849,1277
GRCptg000002l	231900	234952	Grc58;Grc58.4	40	+	231900	234952	255,0,0	3	477,178,1775	0,843,1277
GRCptg000002l	231902	234137	Grc58;Grc58.5	40	+	231902	234137	255,0,0	4	87,122,178,960	0,353,841,1275
GRCptg000002l	231902	234953	Grc58;Grc58.6	40	+	231902	234953	255,0,0	4	87,122,178,1776	0,353,841,1275
GRCptg000002l	231944	233527	Grc58;Grc58.7	40	+	231944	233527	255,0,0	3	433,172,350	0,805,1233
GRCptg000002l	231963	234112	Grc58;Grc58.8	40	+	231963	234112	255,0,0	3	414,172,935	0,786,1214
GRCptg000002l	231963	234233	Grc58;Grc58.9	40	+	231963	234233	255,0,0	4	26,122,172,1056	0,292,786,1214
GRCptg000002l	264261	272649	Grc59;Grc59.1	40	-	264261	272649	255,0,0	5	1098,4463,105,127,55	0,1284,6094,8001,8333
GRCptg000002l	272688	275859	Grc60;Grc60.1	40	+	272688	275859	255,0,0	1	3171	0
GRCptg000002l	273919	274222	Grc60;Grc60.2	40	+	273919	274222	255,0,0	2	89,47	0,256
GRCptg000003l	9592	267164	Grc61;Grc61.1	40	+	9592	267164	255,0,0	4	743,1077,1391,105	0,167749,170042,257467
GRCptg000003l	47070	181125	Grc61;Grc61.2	40	+	47070	181125	255,0,0	4	1039,1017,2193,1491	0,127636,129155,132564
GRCptg000003l	65031	181125	Grc61;Grc61.3	40	+	65031	181125	255,0,0	4	19,350,1814,1491	0,204,111573,114603
GRCptg000003l	65313	180920	Grc61;Grc61.4	40	+	65313	180920	255,0,0	3	272,1814,1286	0,111291,114321
GRCptg000003l	85849	142753	Grc61;Grc61.5	40	+	85849	142753	255,0,0	3	333,961,20	0,48313,56884
GRCptg000003l	86018	184804	Grc61;Grc61.6	40	+	86018	184804	255,0,0	3	167,2104,521	0,90207,98265
GRCptg000003l	116587	145258	Grc61;Grc61.7	40	+	116587	145258	255,0,0	3	189,2801,2525	0,15735,26146
GRCptg000003l	133327	239278	Grc61;Grc61.8	40	+	133327	239278	255,0,0	2	218,5343	0,100608
GRCptg000003l	133635	147184	Grc61;Grc61.9	40	+	133635	147184	255,0,0	3	1488,1679,510	0,9098,13039
GRCptg000003l	133991	146429	Grc61;Grc61.10	40	+	133991	146429	255,0,0	2	1132,3696	0,8742
GRCptg000003l	134043	145542	Grc61;Grc61.11	40	+	134043	145542	255,0,0	2	1080,2809	0,8690
GRCptg000003l	145731	147192	Grc61;Grc61.12	40	+	145731	147192	255,0,0	1	1461	0
GRCptg000003l	174085	181125	Grc61;Grc61.13	40	+	174085	181125	255,0,0	3	266,1273,1491	0,3060,5549
GRCptg000003l	174180	175596	Grc61;Grc61.14	40	+	174180	175596	255,0,0	1	1416	0
GRCptg000003l	174180	181125	Grc61;Grc61.15	40	+	174180	181125	255,0,0	3	1543,2193,1491	0,2045,5454
GRCptg000003l	174180	181130	Grc61;Grc61.16	40	+	174180	181130	255,0,0	5	105,92,550,1158,293	0,2963,3688,5454,6657
GRCptg000003l	174180	181130	Grc61;Grc61.17	40	+	174180	181130	255,0,0	4	105,1275,1158,293	0,2963,5454,6657
GRCptg000003l	174180	267133	Grc61;Grc61.18	40	+	174180	267133	255,0,0	5	105,90,560,1401,65	0,2965,3678,5454,92888
GRCptg000003l	174183	180932	Grc61;Grc61.19	40	+	174183	180932	255,0,0	3	1540,1945,431	0,2042,6318
GRCptg000003l	174183	181126	Grc61;Grc61.20	40	+	174183	181126	255,0,0	3	1540,1945,625	0,2042,6318
GRCptg000003l	174191	181014	Grc61;Grc61.21	40	+	174191	181014	255,0,0	3	160,1273,1380	0,2954,5443
GRCptg000003l	174191	181125	Grc61;Grc61.22	40	+	174191	181125	255,0,0	4	160,392,2193,1491	0,1140,2034,5443
GRCptg000003l	174191	181165	Grc61;Grc61.23	40	+	174191	181165	255,0,0	3	160,1273,1531	0,2954,5443
GRCptg000003l	174193	181125	Grc61;Grc61.24	40	+	174193	181125	255,0,0	4	158,95,330,1491	0,2952,3895,5441
GRCptg000003l	174331	181138	Grc61;Grc61.25	40	+	174331	181138	255,0,0	3	1392,2193,1504	0,1894,5303
GRCptg000003l	174861	181126	Grc61;Grc61.26	40	+	174861	181126	255,0,0	4	23,95,2193,1492	0,767,1364,4773
GRCptg000003l	175663	267164	Grc61;Grc61.27	40	+	175663	267164	255,0,0	4	60,2193,1391,105	0,562,3971,91396
GRCptg000003l	176523	181165	Grc61;Grc61.28	40	+	176523	181165	255,0,0	2	1895,1531	0,3111
GRCptg000003l	177041	181130	Grc61;Grc61.29	40	+	177041	181130	255,0,0	3	1377,1158,293	0,2593,3796
GRCptg000003l	177362	181129	Grc61;Grc61.30	40	+	177362	181129	255,0,0	3	1056,1179,283	0,2272,3484
GRCptg000003l	177427	327864	Grc61;Grc61.31	40	+	177427	327864	255,0,0	3	991,1536,669	0,2207,149768
GRCptg000003l	180701	327857	Grc61;Grc61.32	40	+	180701	327857	255,0,0	3	290,171,662	0,86324,146494
GRCptg000003l	325514	326122	Grc61;Grc61.33	40	+	325514	326122	255,0,0	1	608	0
GRCptg000003l	325514	330046	Grc61;Grc61.34	40	+	325514	330046	255,0,0	3	270,1476,396	0,2336,4136
GRCptg000003l	327642	329150	Grc61;Grc61.35	40	+	327642	329150	255,0,0	1	1508	0
GRCptg000003l	17620	20457	Grc62;Grc62.1	40	+	17620	20457	255,0,0	5	39,587,134,57,1354	0,430,1089,1339,1483
GRCptg000003l	21665	201331	Grc63;Grc63.1	40	+	21665	201331	255,0,0	4	305,2362,508,286	0,1754,20906,179380
GRCptg000003l	23639	43380	Grc63;Grc63.2	40	+	23639	43380	255,0,0	3	3200,699,1120	0,17373,18621
GRCptg000003l	24375	24788	Grc63;Grc63.3	40	+	24375	24788	255,0,0	1	413	0
GRCptg000003l	26882	27520	Grc64;Grc64.1	40	-	26882	27520	255,0,0	1	638	0
GRCptg000003l	26886	29964	Grc64;Grc64.2	40	-	26886	29964	255,0,0	2	592,1605	0,1473
GRCptg000003l	27092	29555	Grc64;Grc64.3	40	-	27092	29555	255,0,0	2	386,1196	0,1267
GRCptg000003l	34881	171541	Grc65;Grc65.1	40	+	34881	171541	255,0,0	2	144,2196	0,134464
GRCptg000003l	35000	97013	Grc65;Grc65.2	40	+	35000	97013	255,0,0	2	25,2193	0,59820
GRCptg000003l	37025	38651	Grc65;Grc65.3	40	+	37025	38651	255,0,0	1	1626	0
GRCptg000003l	37448	155810	Grc65;Grc65.4	40	+	37448	155810	255,0,0	3	105,1283,780	0,59903,117582
GRCptg000003l	91525	97013	Grc65;Grc65.5	40	+	91525	97013	255,0,0	1	5488	0
GRCptg000003l	92667	96659	Grc65;Grc65.6	40	+	92667	96659	255,0,0	1	3992	0
GRCptg000003l	95275	155811	Grc65;Grc65.7	40	+	95275	155811	255,0,0	2	3359,781	0,59755
GRCptg000003l	96718	142664	Grc65;Grc65.8	40	+	96718	142664	255,0,0	2	2711,469	0,45477
GRCptg000003l	97581	99414	Grc65;Grc65.9	40	+	97581	99414	255,0,0	1	1833	0
GRCptg000003l	166906	171555	Grc65;Grc65.10	40	+	166906	171555	255,0,0	1	4649	0
GRCptg000003l	167131	171542	Grc65;Grc65.11	40	+	167131	171542	255,0,0	1	4411	0
GRCptg000003l	168176	172957	Grc65;Grc65.12	40	+	168176	172957	255,0,0	1	4781	0
GRCptg000003l	170150	172974	Grc65;Grc65.13	40	+	170150	172974	255,0,0	1	2824	0
GRCptg000003l	170426	206722	Grc65;Grc65.14	40	+	170426	206722	255,0,0	2	2853,2815	0,33481
GRCptg000003l	41970	138289	Grc66;Grc66.1	40	+	41970	138289	255,0,0	3	215,132,2477	0,93621,93842
GRCptg000003l	42075	138289	Grc66;Grc66.2	40	+	42075	138289	255,0,0	2	47,2761	0,93453
GRCptg000003l	80058	138289	Grc66;Grc66.3	40	+	80058	138289	255,0,0	3	568,1788,444	0,55621,57787
GRCptg000003l	87106	138289	Grc66;Grc66.4	40	+	87106	138289	255,0,0	2	462,3162	0,48021
GRCptg000003l	136720	232091	Grc66;Grc66.5	40	+	136720	232091	255,0,0	2	4394,19	0,95352
GRCptg000003l	137086	141134	Grc66;Grc66.6	40	+	137086	141134	255,0,0	1	4048	0
GRCptg000003l	137932	141541	Grc66;Grc66.7	40	+	137932	141541	255,0,0	1	3609	0
GRCptg000003l	138062	140318	Grc66;Grc66.8	40	+	138062	140318	255,0,0	1	2256	0
GRCptg000003l	138336	232091	Grc66;Grc66.9	40	+	138336	232091	255,0,0	2	2721,77	0,93678
GRCptg000003l	138878	232091	Grc66;Grc66.10	40	+	138878	232091	255,0,0	2	2213,43	0,93170
GRCptg000003l	138960	232091	Grc66;Grc66.11	40	+	138960	232091	255,0,0	3	209,1213,760	0,90352,92371
GRCptg000003l	228708	232091	Grc66;Grc66.12	40	+	228708	232091	255,0,0	2	1817,760	0,2623
GRCptg000003l	61193	63182	Grc67;Grc67.1	40	-	61193	63182	255,0,0	2	1205,691	0,1298
GRCptg000003l	61193	64796	Grc67;Grc67.2	40	-	61193	64796	255,0,0	2	2355,210	0,3393
GRCptg000003l	61193	64988	Grc67;Grc67.3	40	-	61193	64988	255,0,0	3	55,1102,2497	0,103,1298
GRCptg000003l	61193	65088	Grc67;Grc67.4	40	-	61193	65088	255,0,0	5	55,1089,1057,332,88	0,116,1298,3393,3807
GRCptg000003l	61193	65234	Grc67;Grc67.5	40	-	61193	65234	255,0,0	2	3958,40	0,4001
GRCptg000003l	61193	65260	Grc67;Grc67.6	40	-	61193	65260	255,0,0	5	55,1102,1057,536,90	0,103,1298,3393,3977
GRCptg000003l	61193	65299	Grc67;Grc67.7	40	-	61193	65299	255,0,0	4	55,1089,2631,116	0,116,1298,3990
GRCptg000003l	61894	64738	Grc67;Grc67.8	40	-	61894	64738	255,0,0	3	9,375,2247	0,129,597
GRCptg000003l	61894	65270	Grc67;Grc67.9	40	-	61894	65270	255,0,0	2	3257,76	0,3300
GRCptg000003l	61894	65295	Grc67;Grc67.10	40	-	61894	65295	255,0,0	2	504,2804	0,597
GRCptg000003l	62865	65321	Grc67;Grc67.11	40	-	62865	65321	255,0,0	2	2286,127	0,2329
GRCptg000003l	79701	273670	Grc68;Grc68.1	40	+	79701	273670	255,0,0	6	209,813,135,615,680,3228	0,1699,8018,8884,19742,190741
GRCptg000003l	79752	273670	Grc68;Grc68.2	40	+	79752	273670	255,0,0	6	214,813,135,615,680,3228	0,1648,7967,8833,19691,190690
GRCptg000003l	267228	273670	Grc68;Grc68.3	40	+	267228	273670	255,0,0	4	144,672,5011,401	0,208,966,6041
GRCptg000003l	267375	273670	Grc68;Grc68.4	40	+	267375	273670	255,0,0	1	6295	0
GRCptg000003l	267800	273670	Grc68;Grc68.5	40	+	267800	273670	255,0,0	2	5405,401	0,5469
GRCptg000003l	268491	270951	Grc68;Grc68.6	40	+	268491	270951	255,0,0	1	2460	0
GRCptg000003l	270244	272671	Grc68;Grc68.7	40	+	270244	272671	255,0,0	2	1543,128	0,2299
GRCptg000003l	270480	273670	Grc68;Grc68.8	40	+	270480	273670	255,0,0	2	672,2450	0,740
GRCptg000003l	86306	86721	Grc69;Grc69.1	40	-	86306	86721	255,0,0	1	415	0
GRCptg000003l	95902	97072	Grc70;Grc70.1	40	-	95902	97072	255,0,0	1	1170	0
GRCptg000003l	107583	111146	Grc71;Grc71.1	40	+	107583	111146	255,0,0	3	223,145,630	0,1621,2933
GRCptg000003l	107626	111148	Grc71;Grc71.2	40	+	107626	111148	255,0,0	2	180,632	0,2890
GRCptg000003l	117077	122457	Grc72;Grc72.1	40	+	117077	122457	255,0,0	1	5380	0
GRCptg000003l	121458	123359	Grc72;Grc72.2	40	+	121458	123359	255,0,0	1	1901	0
GRCptg000003l	117993	121403	Grc73;Grc73.1	40	-	117993	121403	255,0,0	1	3410	0
GRCptg000003l	117993	144479	Grc73;Grc73.2	40	-	117993	144479	255,0,0	3	162,1427,1744	0,15705,24742
GRCptg000003l	117993	145788	Grc73;Grc73.3	40	-	117993	145788	255,0,0	3	80,1509,3053	0,15623,24742
GRCptg000003l	117994	143708	Grc73;Grc73.4	40	-	117994	143708	255,0,0	3	2366,122,92	0,2400,25622
GRCptg000003l	133138	236126	Grc73;Grc73.5	40	-	133138	236126	255,0,0	3	1987,555,53	0,9597,102935
GRCptg000003l	134338	237265	Grc73;Grc73.6	40	-	134338	237265	255,0,0	3	787,1600,99	0,8397,102828
GRCptg000003l	134342	156368	Grc73;Grc73.7	40	-	134342	156368	255,0,0	3	609,38,179	0,20386,21847
GRCptg000003l	143957	147163	Grc73;Grc73.8	40	-	143957	147163	255,0,0	1	3206	0
GRCptg000003l	153939	157232	Grc73;Grc73.9	40	-	153939	157232	255,0,0	3	790,216,116	0,2904,3177
GRCptg000003l	153943	157201	Grc73;Grc73.10	40	-	153943	157201	255,0,0	2	780,364	0,2894
GRCptg000003l	236785	239282	Grc73;Grc73.11	40	-	236785	239282	255,0,0	1	2497	0
GRCptg000003l	135151	142323	Grc74;Grc74.1	40	-	135151	142323	255,0,0	2	2314,4485	0,2687
GRCptg000003l	135151	142335	Grc74;Grc74.2	40	-	135151	142335	255,0,0	2	2882,401	0,6783
GRCptg000003l	135151	142483	Grc74;Grc74.3	40	-	135151	142483	255,0,0	1	7332	0
GRCptg000003l	135152	137998	Grc74;Grc74.4	40	-	135152	137998	255,0,0	2	287,2473	0,373
GRCptg000003l	135402	140875	Grc74;Grc74.5	40	-	135402	140875	255,0,0	1	5473	0
GRCptg000003l	135686	139678	Grc74;Grc74.6	40	-	135686	139678	255,0,0	1	3992	0
GRCptg000003l	136708	142323	Grc74;Grc74.7	40	-	136708	142323	255,0,0	1	5615	0
GRCptg000003l	136992	142355	Grc74;Grc74.8	40	-	136992	142355	255,0,0	1	5363	0
GRCptg000003l	137052	140442	Grc74;Grc74.9	40	-	137052	140442	255,0,0	1	3390	0
GRCptg000003l	158088	159766	Grc75;Grc75.1	40	-	158088	159766	255,0,0	5	222,68,59,369,146	0,297,478,809,1532
GRCptg000003l	158088	159766	Grc75;Grc75.2	40	-	158088	159766	255,0,0	5	222,94,59,369,146	0,297,478,809,1532
GRCptg000003l	158088	159766	Grc75;Grc75.3	40	-	158088	159766	255,0,0	4	222,240,369,146	0,297,809,1532
GRCptg000003l	175319	180118	Grc76;Grc76.1	40	-	175319	180118	255,0,0	3	408,2184,489	0,910,4310
GRCptg000003l	175465	179789	Grc76;Grc76.2	40	-	175465	179789	255,0,0	3	262,2184,160	0,764,4164
GRCptg000003l	178507	179563	Grc77;Grc77.1	40	-	178507	179563	255,0,0	1	1056	0
GRCptg000003l	204193	210296	Grc78;Grc78.1	40	-	204193	210296	255,0,0	1	6103	0
GRCptg000003l	205612	209485	Grc78;Grc78.2	40	-	205612	209485	255,0,0	1	3873	0
GRCptg000003l	220912	221802	Grc79;Grc79.1	40	+	220912	221802	255,0,0	1	890	0
GRCptg000003l	220912	326832	Grc79;Grc79.2	40	+	220912	326832	255,0,0	3	995,103,294	0,105456,105626
GRCptg000003l	229698	232821	Grc80;Grc80.1	40	-	229698	232821	255,0,0	2	825,1491	0,1632
GRCptg000003l	258680	259633	Grc81;Grc81.1	40	-	258680	259633	255,0,0	1	953	0
GRCptg000003l	261230	274790	Grc82;Grc82.1	40	-	261230	274790	255,0,0	2	17,703	0,12857
GRCptg000003l	267782	271500	Grc83;Grc83.1	40	-	267782	271500	255,0,0	1	3718	0
GRCptg000003l	272866	273533	Grc84;Grc84.1	40	-	272866	273533	255,0,0	2	470,42	0,625
GRCptg000003l	277641	279123	Grc85;Grc85.1	40	-	277641	279123	255,0,0	1	1482	0
GRCptg000003l	278291	297971	Grc85;Grc85.2	40	-	278291	297971	255,0,0	21	1318,133,65,61,77,51,127,165,198,162,63,157,158,231,60,126,63,96,48,90,324	0,3756,5378,5815,6290,6758,6934,9014,9436,10465,12147,12944,13544,14236,14800,16392,17339,18045,18794,19047,19356
GRCptg000003l	278302	282071	Grc85;Grc85.3	40	-	278302	282071	255,0,0	2	1307,24	0,3745
GRCptg000003l	298810	357409	Grc86;Grc86.1	40	+	298810	357409	255,0,0	2	139,296	0,58303
GRCptg000003l	301317	311845	Grc87;Grc87.1	40	+	301317	311845	255,0,0	13	157,42,90,48,96,63,126,60,231,158,157,63,868	0,873,1134,1444,2146,2885,3769,5427,5820,6585,7186,8077,9660
GRCptg000003l	301373	306244	Grc87;Grc87.2	40	+	301373	306244	255,0,0	8	101,42,90,48,96,63,126,287	0,817,1078,1388,2090,2829,3713,4584
GRCptg000003l	301373	307591	Grc87;Grc87.3	40	+	301373	307591	255,0,0	9	101,42,90,48,96,63,126,60,454	0,817,1078,1388,2090,2829,3713,5371,5764
GRCptg000003l	301373	307900	Grc87;Grc87.4	40	+	301373	307900	255,0,0	9	101,42,90,48,96,63,126,60,763	0,817,1078,1388,2090,2829,3713,5371,5764
GRCptg000003l	301373	307985	Grc87;Grc87.5	40	+	301373	307985	255,0,0	9	101,42,90,48,96,63,126,60,848	0,817,1078,1388,2090,2829,3713,5371,5764
GRCptg000003l	301373	308364	Grc87;Grc87.6	40	+	301373	308364	255,0,0	10	101,42,90,48,96,63,126,60,231,462	0,817,1078,1388,2090,2829,3713,5371,5764,6529
GRCptg000003l	301373	309537	Grc87;Grc87.7	40	+	301373	309537	255,0,0	12	101,42,90,48,96,63,126,60,231,158,157,143	0,817,1078,1388,2090,2829,3713,5371,5764,6529,7130,8021
GRCptg000003l	301373	309970	Grc87;Grc87.8	40	+	301373	309970	255,0,0	12	101,42,90,48,96,63,126,60,231,158,157,576	0,817,1078,1388,2090,2829,3713,5371,5764,6529,7130,8021
GRCptg000003l	301373	310096	Grc87;Grc87.9	40	+	301373	310096	255,0,0	12	101,42,90,48,96,63,126,60,231,158,157,702	0,817,1078,1388,2090,2829,3713,5371,5764,6529,7130,8021
GRCptg000003l	301373	310134	Grc87;Grc87.10	40	+	301373	310134	255,0,0	12	101,42,90,48,96,63,126,60,231,158,157,740	0,817,1078,1388,2090,2829,3713,5371,5764,6529,7130,8021
GRCptg000003l	301373	310195	Grc87;Grc87.11	40	+	301373	310195	255,0,0	12	101,42,90,48,96,63,126,60,231,158,157,801	0,817,1078,1388,2090,2829,3713,5371,5764,6529,7130,8021
GRCptg000003l	301373	310275	Grc87;Grc87.12	40	+	301373	310275	255,0,0	13	101,42,90,48,96,63,126,60,231,158,157,63,749	0,817,1078,1388,2090,2829,3713,5371,5764,6529,7130,8021,8153
GRCptg000003l	301373	310275	Grc87;Grc87.13	40	+	301373	310275	255,0,0	12	101,42,90,48,96,63,126,60,231,158,157,881	0,817,1078,1388,2090,2829,3713,5371,5764,6529,7130,8021
GRCptg000003l	301373	310362	Grc87;Grc87.14	40	+	301373	310362	255,0,0	12	101,42,90,48,96,63,126,60,231,158,157,968	0,817,1078,1388,2090,2829,3713,5371,5764,6529,7130,8021
GRCptg000003l	301373	310975	Grc87;Grc87.15	40	+	301373	310975	255,0,0	12	101,42,90,48,96,63,126,60,231,158,157,1581	0,817,1078,1388,2090,2829,3713,5371,5764,6529,7130,8021
GRCptg000003l	301373	311953	Grc87;Grc87.16	40	+	301373	311953	255,0,0	13	101,42,90,48,96,63,126,60,231,158,157,63,976	0,817,1078,1388,2090,2829,3713,5371,5764,6529,7130,8021,9604
GRCptg000003l	301373	312125	Grc87;Grc87.17	40	+	301373	312125	255,0,0	14	101,42,90,48,96,63,126,60,231,158,157,63,162,155	0,817,1078,1388,2090,2829,3713,5371,5764,6529,7130,8021,9604,10597
GRCptg000003l	301373	313057	Grc87;Grc87.18	40	+	301373	313057	255,0,0	15	101,42,90,48,96,63,126,60,231,158,157,63,162,198,632	0,817,1078,1388,2090,2829,3713,5371,5764,6529,7130,8021,9604,10597,11052
GRCptg000003l	301373	313745	Grc87;Grc87.19	40	+	301373	313745	255,0,0	15	101,42,90,48,96,63,126,60,231,158,157,63,162,198,1320	0,817,1078,1388,2090,2829,3713,5371,5764,6529,7130,8021,9604,10597,11052
GRCptg000003l	301373	315055	Grc87;Grc87.20	40	+	301373	315055	255,0,0	17	101,42,90,48,96,63,126,60,231,158,157,63,162,198,165,127,260	0,817,1078,1388,2090,2829,3713,5371,5764,6529,7130,8021,9604,10597,11052,13170,13422
GRCptg000003l	301373	315143	Grc87;Grc87.21	40	+	301373	315143	255,0,0	17	101,42,90,48,96,63,126,60,231,158,157,63,162,198,165,127,348	0,817,1078,1388,2090,2829,3713,5371,5764,6529,7130,8021,9604,10597,11052,13170,13422
GRCptg000003l	301373	315213	Grc87;Grc87.22	40	+	301373	315213	255,0,0	17	101,42,90,48,96,63,126,60,231,158,157,63,162,198,165,127,418	0,817,1078,1388,2090,2829,3713,5371,5764,6529,7130,8021,9604,10597,11052,13170,13422
GRCptg000003l	301373	316307	Grc87;Grc87.23	40	+	301373	316307	255,0,0	20	101,42,90,48,96,63,126,60,231,158,157,63,162,198,165,127,51,77,61,146	0,817,1078,1388,2090,2829,3713,5371,5764,6529,7130,8021,9604,10597,11052,13170,13422,13864,14355,14788
GRCptg000003l	301373	320515	Grc87;Grc87.24	40	+	301373	320515	255,0,0	22	101,42,90,48,96,63,126,60,231,158,157,63,162,198,165,127,51,77,61,65,133,230	0,817,1078,1388,2090,2829,3713,5371,5764,6529,7130,8021,9604,10597,11052,13170,13422,13864,14355,14788,16342,18912
GRCptg000003l	301373	320543	Grc87;Grc87.25	40	+	301373	320543	255,0,0	22	101,42,90,48,96,63,126,60,237,158,157,63,162,198,165,127,51,77,61,65,133,258	0,817,1078,1388,2090,2829,3713,5371,5764,6529,7130,8021,9604,10597,11052,13170,13422,13864,14355,14788,16342,18912
GRCptg000003l	301373	320591	Grc87;Grc87.26	40	+	301373	320591	255,0,0	22	101,42,90,48,96,63,126,60,231,158,157,63,162,198,165,127,51,77,61,65,133,306	0,817,1078,1388,2090,2829,3713,5371,5764,6529,7130,8021,9604,10597,11052,13170,13422,13864,14355,14788,16342,18912
GRCptg000003l	301373	320713	Grc87;Grc87.27	40	+	301373	320713	255,0,0	22	101,42,90,48,96,63,126,60,231,158,157,63,162,198,165,127,51,77,61,65,133,428	0,817,1078,1388,2090,2829,3713,5371,5764,6529,7130,8021,9604,10597,11052,13170,13422,13864,14355,14788,16342,18912
GRCptg000003l	301373	320756	Grc87;Grc87.28	40	+	301373	320756	255,0,0	22	101,42,90,48,96,63,126,60,231,158,157,63,162,198,165,127,51,77,61,65,133,471	0,817,1078,1388,2090,2829,3713,5371,5764,6529,7130,8021,9604,10597,11052,13170,13422,13864,14355,14788,16342,18912
GRCptg000003l	301373	320876	Grc87;Grc87.29	40	+	301373	320876	255,0,0	22	101,42,90,48,96,63,126,60,231,158,157,63,162,198,165,127,51,77,61,65,133,591	0,817,1078,1388,2090,2829,3713,5371,5764,6529,7130,8021,9604,10597,11052,13170,13422,13864,14355,14788,16342,18912
GRCptg000003l	301373	321002	Grc87;Grc87.30	40	+	301373	321002	255,0,0	22	101,42,90,48,96,63,126,60,231,158,157,63,162,198,165,127,51,77,61,65,133,717	0,817,1078,1388,2090,2829,3713,5371,5764,6529,7130,8021,9604,10597,11052,13170,13422,13864,14355,14788,16342,18912
GRCptg000003l	301373	321093	Grc87;Grc87.31	40	+	301373	321093	255,0,0	22	101,42,90,48,96,63,126,60,231,158,157,63,162,198,165,127,51,77,61,65,133,808	0,817,1078,1388,2090,2829,3713,5371,5764,6529,7130,8021,9604,10597,11052,13170,13422,13864,14355,14788,16342,18912
GRCptg000003l	301373	321243	Grc87;Grc87.32	40	+	301373	321243	255,0,0	22	101,42,90,48,96,63,126,60,231,158,157,63,162,198,165,127,51,77,61,65,133,958	0,817,1078,1388,2090,2829,3713,5371,5764,6529,7130,8021,9604,10597,11052,13170,13422,13864,14355,14788,16342,18912
GRCptg000003l	301373	321337	Grc87;Grc87.33	40	+	301373	321337	255,0,0	21	101,42,90,48,96,63,126,60,231,158,157,63,162,198,165,127,51,77,65,133,1052	0,817,1078,1388,2090,2829,3713,5371,5764,6529,7130,8021,9604,10597,11052,13170,13422,13864,14788,16342,18912
GRCptg000003l	301373	321592	Grc87;Grc87.34	40	+	301373	321592	255,0,0	22	101,42,90,48,96,63,126,60,25,119,158,157,63,162,198,165,127,51,77,65,133,1307	0,817,1078,1388,2090,2829,3713,5371,5764,5876,6529,7130,8021,9604,10597,11052,13170,13422,13864,14788,16342,18912
GRCptg000003l	301373	321592	Grc87;Grc87.35	40	+	301373	321592	255,0,0	20	101,42,90,48,96,63,126,60,231,158,157,63,162,198,165,127,51,989,133,1307	0,817,1078,1388,2090,2829,3713,5371,5764,6529,7130,8021,9604,10597,11052,13170,13422,13864,16342,18912
GRCptg000003l	301373	321592	Grc87;Grc87.36	40	+	301373	321592	255,0,0	22	101,42,90,48,96,63,126,60,231,158,157,63,162,198,165,112,51,77,61,65,133,1307	0,817,1078,1388,2090,2829,3713,5371,5764,6529,7130,8021,9604,10597,11052,13185,13422,13864,14355,14788,16342,18912
GRCptg000003l	301373	321728	Grc87;Grc87.37	40	+	301373	321728	255,0,0	22	101,42,90,48,96,63,126,60,231,158,157,63,162,198,165,127,51,77,61,65,133,1443	0,817,1078,1388,2090,2829,3713,5371,5764,6529,7130,8021,9604,10597,11052,13170,13422,13864,14355,14788,16342,18912
GRCptg000003l	301373	321743	Grc87;Grc87.38	40	+	301373	321743	255,0,0	21	101,42,90,48,96,63,126,60,231,158,157,63,162,198,165,127,51,77,65,133,1458	0,817,1078,1388,2090,2829,3713,5371,5764,6529,7130,8021,9604,10597,11052,13170,13422,13864,14788,16342,18912
GRCptg000003l	301373	321825	Grc87;Grc87.39	40	+	301373	321825	255,0,0	22	101,42,90,48,96,63,126,60,231,158,157,63,162,198,165,127,51,77,61,65,133,1540	0,817,1078,1388,2090,2829,3713,5371,5764,6529,7130,8021,9604,10597,11052,13170,13422,13864,14355,14788,16342,18912
GRCptg000003l	301373	321911	Grc87;Grc87.40	40	+	301373	321911	255,0,0	21	101,42,90,48,96,63,126,60,231,158,157,63,162,198,165,127,77,61,65,133,1626	0,817,1078,1388,2090,2829,3713,5371,5764,6529,7130,8021,9604,10597,11052,13170,13864,14355,14788,16342,18912
GRCptg000003l	301373	322005	Grc87;Grc87.41	40	+	301373	322005	255,0,0	22	101,42,90,48,96,63,126,60,231,158,157,63,162,198,165,127,51,77,61,65,133,1720	0,817,1078,1388,2090,2829,3713,5371,5764,6529,7130,8021,9604,10597,11052,13170,13422,13864,14355,14788,16342,18912
GRCptg000003l	301373	322159	Grc87;Grc87.42	40	+	301373	322159	255,0,0	22	101,42,90,48,96,63,126,60,231,158,157,63,162,198,165,127,51,77,61,65,133,1874	0,817,1078,1388,2090,2829,3713,5371,5764,6529,7130,8021,9604,10597,11052,13170,13422,13864,14355,14788,16342,18912
GRCptg000003l	301373	322345	Grc87;Grc87.43	40	+	301373	322345	255,0,0	22	101,42,90,48,96,63,126,60,231,158,157,63,162,198,165,127,51,77,61,65,133,2060	0,817,1078,1388,2090,2829,3713,5371,5764,6529,7130,8021,9604,10597,11052,13170,13422,13864,14355,14788,16342,18912
GRCptg000003l	301442	321592	Grc87;Grc87.44	40	+	301442	321592	255,0,0	21	137,42,90,48,96,63,126,60,231,158,157,63,162,198,165,127,51,77,65,133,1307	0,748,1009,1319,2021,2760,3644,5302,5695,6460,7061,7952,9535,10528,10983,13101,13353,13795,14719,16273,18843
GRCptg000003l	301479	321592	Grc87;Grc87.45	40	+	301479	321592	255,0,0	22	100,42,90,25,96,63,126,60,231,158,157,63,162,198,165,127,51,77,61,65,133,1307	0,711,972,1282,1984,2723,3607,5265,5658,6423,7024,7915,9498,10491,10946,13064,13316,13758,14249,14682,16236,18806
GRCptg000003l	301650	321592	Grc87;Grc87.46	40	+	301650	321592	255,0,0	22	188,42,90,48,96,63,126,60,231,158,157,63,162,198,165,127,51,77,61,65,133,1307	0,540,801,1111,1813,2552,3436,5094,5487,6252,6853,7744,9327,10320,10775,12893,13145,13587,14078,14511,16065,18635
GRCptg000003l	302934	321592	Grc87;Grc87.47	40	+	302934	321592	255,0,0	19	99,96,63,126,60,231,158,157,63,162,198,165,127,51,77,61,65,133,1307	0,529,1268,2152,3810,4203,4968,5569,6460,8043,9036,9491,11609,11861,12303,12794,13227,14781,17351
GRCptg000003l	302950	321592	Grc87;Grc87.48	40	+	302950	321592	255,0,0	19	303,115,63,126,60,231,158,157,63,162,198,165,127,51,77,61,65,133,1307	0,494,1252,2136,3794,4187,4952,5553,6444,8027,9020,9475,11593,11845,12287,12778,13211,14765,17335
GRCptg000003l	302979	321592	Grc87;Grc87.49	40	+	302979	321592	255,0,0	18	269,140,63,126,60,231,158,157,63,162,198,165,127,51,77,65,133,1307	0,465,1223,2107,3765,4158,4923,5524,6415,7998,8991,9446,11564,11816,12258,13182,14736,17306
GRCptg000003l	314557	321592	Grc87;Grc87.50	40	+	314557	321592	255,0,0	6	113,77,61,65,133,1307	0,680,1171,1604,3158,5728
GRCptg000003l	327584	331336	Grc88;Grc88.1	40	-	327584	331336	255,0,0	1	3752	0
GRCptg000003l	328071	331335	Grc88;Grc88.2	40	-	328071	331335	255,0,0	1	3264	0
GRCptg000003l	328435	331362	Grc88;Grc88.3	40	-	328435	331362	255,0,0	1	2927	0
GRCptg000003l	370062	389138	Grc89;Grc89.1	40	-	370062	389138	255,0,0	19	1779,133,65,61,77,51,127,165,198,162,63,157,158,231,60,126,63,96,260	0,4217,5839,6276,6751,7219,7395,9475,9897,10926,12608,13405,14005,14697,15261,16853,17800,18510,18816
GRCptg000003l	370290	387042	Grc89;Grc89.2	40	-	370290	387042	255,0,0	16	1551,133,65,61,77,51,127,165,198,162,63,157,158,231,60,127	0,3989,5611,6048,6523,6991,7167,9247,9669,10698,12380,13177,13777,14469,15033,16625
GRCptg000003l	370478	386988	Grc89;Grc89.3	40	-	370478	386988	255,0,0	16	1363,133,65,61,77,51,127,165,198,162,63,157,158,231,60,73	0,3801,5423,5860,6335,6803,6979,9059,9481,10510,12192,12989,13589,14281,14845,16437
GRCptg000003l	370533	389152	Grc89;Grc89.4	40	-	370533	389152	255,0,0	17	1308,133,77,51,127,165,198,162,63,157,158,231,60,126,63,96,274	0,3746,6280,6748,6924,9004,9426,10455,12137,12934,13534,14226,14790,16382,17329,18039,18345
GRCptg000003l	370534	388159	Grc89;Grc89.5	40	-	370534	388159	255,0,0	18	1307,133,65,61,77,51,127,165,198,162,63,157,158,231,60,126,63,138	0,3745,5367,5804,6279,6747,6923,9003,9425,10454,12136,12933,13533,14225,14789,16381,17328,17487
GRCptg000003l	370534	389152	Grc89;Grc89.6	40	-	370534	389152	255,0,0	20	1307,133,65,61,77,51,127,165,198,162,63,157,158,119,25,60,126,63,96,274	0,3745,5367,5804,6279,6747,6923,9003,9425,10454,12136,12933,13533,14225,14431,14789,16381,17328,18038,18344
GRCptg000003l	370534	389152	Grc89;Grc89.7	40	-	370534	389152	255,0,0	20	1307,133,65,61,77,51,127,165,198,162,63,157,158,231,60,126,63,66,96,274	0,3745,5367,5804,6279,6747,6923,9003,9425,10454,12136,12933,13533,14225,14789,16381,17328,17487,18038,18344
GRCptg000003l	370534	389152	Grc89;Grc89.8	40	-	370534	389152	255,0,0	18	1307,133,65,77,51,127,165,198,162,63,157,158,231,60,126,63,96,274	0,3745,5367,6279,6747,6923,9003,9425,10454,12136,12933,13533,14225,14789,16381,17328,18038,18344
GRCptg000003l	370534	389156	Grc89;Grc89.9	40	-	370534	389156	255,0,0	18	1307,133,65,77,51,127,165,198,162,63,157,158,231,60,126,63,96,414	0,3745,5367,6279,6747,6923,9003,9425,10454,12136,12933,13533,14225,14789,16381,17328,18038,18208
GRCptg000003l	370534	389170	Grc89;Grc89.10	40	-	370534	389170	255,0,0	19	1307,133,65,61,77,51,127,165,198,162,63,157,158,231,60,59,63,96,292	0,3745,5367,5804,6279,6747,6923,9003,9425,10454,12136,12933,13533,14225,14789,16381,17328,18038,18344
GRCptg000003l	370534	389170	Grc89;Grc89.11	40	-	370534	389170	255,0,0	18	1307,133,65,61,77,51,127,165,198,162,63,157,158,231,60,126,63,598	0,3745,5367,5804,6279,6747,6923,9003,9425,10454,12136,12933,13533,14225,14789,16381,17328,18038
GRCptg000003l	370534	389180	Grc89;Grc89.12	40	-	370534	389180	255,0,0	19	1307,133,65,61,77,51,127,165,198,162,63,157,158,231,60,126,63,96,438	0,3745,5367,5804,6279,6747,6923,9003,9425,10454,12136,12933,13533,14225,14789,16381,17328,18038,18208
GRCptg000003l	370534	389368	Grc89;Grc89.13	40	-	370534	389368	255,0,0	18	1307,133,65,77,51,127,165,198,162,63,157,158,231,60,126,63,96,47	0,3745,5367,6279,6747,6923,9003,9425,10454,12136,12933,13533,14225,14789,16381,17328,18038,18787
GRCptg000003l	370534	389570	Grc89;Grc89.14	40	-	370534	389570	255,0,0	20	1307,133,65,61,77,51,127,165,198,162,63,157,158,231,60,126,63,96,48,61	0,3745,5367,5804,6279,6747,6923,9003,9425,10454,12136,12933,13533,14225,14789,16381,17328,18038,18787,18975
GRCptg000003l	370534	390177	Grc89;Grc89.15	40	-	370534	390177	255,0,0	21	1307,133,65,61,77,51,127,165,198,162,63,157,158,231,60,126,63,96,48,90,294	0,3745,5367,5804,6279,6747,6923,9003,9425,10454,12136,12933,13533,14225,14789,16381,17328,18038,18787,19040,19349
GRCptg000003l	370550	389152	Grc89;Grc89.16	40	-	370550	389152	255,0,0	19	1291,133,65,61,77,51,127,165,198,162,63,157,158,237,60,126,63,96,274	0,3729,5351,5788,6263,6731,6907,8987,9409,10438,12120,12917,13517,14203,14773,16365,17312,18022,18328
GRCptg000003l	370592	383625	Grc89;Grc89.17	40	-	370592	383625	255,0,0	12	1249,133,65,61,77,51,127,165,198,162,63,158	0,3687,5309,5746,6221,6689,6865,8945,9367,10396,12078,12875
GRCptg000003l	370686	384129	Grc89;Grc89.18	40	-	370686	384129	255,0,0	13	1155,133,65,61,77,51,127,165,198,162,63,157,62	0,3593,5215,5652,6127,6595,6771,8851,9273,10302,11984,12781,13381
GRCptg000003l	370841	384212	Grc89;Grc89.19	40	-	370841	384212	255,0,0	13	1000,133,65,61,77,51,127,165,198,162,63,157,145	0,3438,5060,5497,5972,6440,6616,8696,9118,10147,11829,12626,13226
GRCptg000003l	370978	380038	Grc89;Grc89.20	40	-	370978	380038	255,0,0	9	863,133,65,61,77,51,127,165,79	0,3301,4923,5360,5835,6303,6479,8559,8981
GRCptg000003l	378190	389152	Grc89;Grc89.21	40	-	378190	389152	255,0,0	12	1512,198,162,63,157,158,231,60,126,63,96,274	0,1769,2798,4480,5277,5877,6569,7133,8725,9672,10382,10688
GRCptg000003l	379398	389152	Grc89;Grc89.22	40	-	379398	389152	255,0,0	12	304,198,162,63,157,158,231,60,126,63,96,274	0,561,1590,3272,4069,4669,5361,5925,7517,8464,9174,9480
GRCptg000003l	379410	384145	Grc89;Grc89.23	40	-	379410	384145	255,0,0	5	747,162,63,157,78	0,1578,3260,4057,4657
GRCptg000003l	381838	389152	Grc89;Grc89.24	40	-	381838	389152	255,0,0	9	895,157,158,231,60,126,63,96,274	0,1629,2229,2921,3485,5077,6024,6734,7040
GRCptg000003l	392324	413832	Grc90;Grc90.1	40	+	392324	413832	255,0,0	24	143,29,193,42,90,48,96,63,126,60,231,158,157,63,162,198,165,127,51,77,61,65,133,1307	0,437,1193,2102,2363,2673,3374,4117,5001,6659,7052,7817,8418,9309,10892,11885,12340,14458,14710,15152,15643,16076,17630,20201
GRCptg000003l	393609	400452	Grc90;Grc90.2	40	+	393609	400452	255,0,0	10	101,42,90,48,96,63,126,60,231,311	0,817,1078,1388,2089,2832,3716,5374,5767,6532
GRCptg000003l	393609	400491	Grc90;Grc90.3	40	+	393609	400491	255,0,0	10	101,42,90,48,96,63,126,60,237,350	0,817,1078,1388,2089,2832,3716,5374,5767,6532
GRCptg000003l	393609	405065	Grc90;Grc90.4	40	+	393609	405065	255,0,0	15	101,42,90,48,96,63,126,60,231,158,157,63,162,198,401	0,817,1078,1388,2089,2832,3716,5374,5767,6532,7133,8024,9607,10600,11055
GRCptg000003l	393609	405367	Grc90;Grc90.5	40	+	393609	405367	255,0,0	15	101,42,90,48,96,63,126,60,231,158,157,63,162,198,703	0,817,1078,1388,2089,2832,3716,5374,5767,6532,7133,8024,9607,10600,11055
GRCptg000003l	393609	405947	Grc90;Grc90.6	40	+	393609	405947	255,0,0	15	101,42,90,48,96,63,126,60,231,158,157,63,162,198,1283	0,817,1078,1388,2089,2832,3716,5374,5767,6532,7133,8024,9607,10600,11055
GRCptg000003l	393609	406562	Grc90;Grc90.7	40	+	393609	406562	255,0,0	15	101,42,90,48,96,63,126,60,231,158,157,63,162,198,1898	0,817,1078,1388,2089,2832,3716,5374,5767,6532,7133,8024,9607,10600,11055
GRCptg000003l	393609	408893	Grc90;Grc90.8	40	+	393609	408893	255,0,0	20	101,42,90,48,96,63,126,60,231,158,157,63,162,198,165,127,51,77,61,493	0,817,1078,1388,2089,2832,3716,5374,5767,6532,7133,8024,9607,10600,11055,13173,13425,13867,14358,14791
GRCptg000003l	393609	412364	Grc90;Grc90.9	40	+	393609	412364	255,0,0	21	101,42,90,48,96,63,126,60,231,158,157,63,162,198,165,127,51,77,61,65,2410	0,817,1078,1388,2089,2832,3716,5374,5767,6532,7133,8024,9607,10600,11055,13173,13425,13867,14358,14791,16345
GRCptg000003l	393609	412790	Grc90;Grc90.10	40	+	393609	412790	255,0,0	21	101,42,90,96,63,126,60,231,158,157,63,162,198,165,127,51,77,61,65,133,265	0,817,1078,2089,2832,3716,5374,5767,6532,7133,8024,9607,10600,11055,13173,13425,13867,14358,14791,16345,18916
GRCptg000003l	393609	412895	Grc90;Grc90.11	40	+	393609	412895	255,0,0	22	101,42,90,48,96,63,126,60,231,158,157,63,162,198,165,127,51,77,61,65,133,370	0,817,1078,1388,2089,2832,3716,5374,5767,6532,7133,8024,9607,10600,11055,13173,13425,13867,14358,14791,16345,18916
GRCptg000003l	393609	413065	Grc90;Grc90.12	40	+	393609	413065	255,0,0	22	101,42,90,48,96,63,126,60,231,158,157,63,162,198,165,127,51,77,61,65,133,540	0,817,1078,1388,2089,2832,3716,5374,5767,6532,7133,8024,9607,10600,11055,13173,13425,13867,14358,14791,16345,18916
GRCptg000003l	393609	413150	Grc90;Grc90.13	40	+	393609	413150	255,0,0	21	101,42,90,96,63,126,60,231,158,157,63,162,198,165,127,51,77,61,65,133,625	0,817,1078,2089,2832,3716,5374,5767,6532,7133,8024,9607,10600,11055,13173,13425,13867,14358,14791,16345,18916
GRCptg000003l	393609	413153	Grc90;Grc90.14	40	+	393609	413153	255,0,0	20	101,90,48,96,63,126,60,231,158,157,63,162,198,165,127,51,77,65,133,628	0,1078,1388,2089,2832,3716,5374,5767,6532,7133,8024,9607,10600,11055,13173,13425,13867,14791,16345,18916
GRCptg000003l	393609	413164	Grc90;Grc90.15	40	+	393609	413164	255,0,0	21	101,42,90,48,96,63,126,60,231,158,157,63,162,198,165,127,51,77,65,133,639	0,817,1078,1388,2089,2832,3716,5374,5767,6532,7133,8024,9607,10600,11055,13173,13425,13867,14791,16345,18916
GRCptg000003l	393609	413339	Grc90;Grc90.16	40	+	393609	413339	255,0,0	22	101,42,90,48,96,63,126,60,231,158,157,63,162,198,165,127,51,77,61,65,133,814	0,817,1078,1388,2089,2832,3716,5374,5767,6532,7133,8024,9607,10600,11055,13173,13425,13867,14358,14791,16345,18916
GRCptg000003l	393609	413407	Grc90;Grc90.17	40	+	393609	413407	255,0,0	22	101,42,90,48,96,63,126,60,231,158,157,63,162,198,165,127,51,77,61,65,133,882	0,817,1078,1388,2089,2832,3716,5374,5767,6532,7133,8024,9607,10600,11055,13173,13425,13867,14358,14791,16345,18916
GRCptg000003l	393609	413519	Grc90;Grc90.18	40	+	393609	413519	255,0,0	22	101,42,90,48,96,63,126,60,231,158,157,63,162,198,165,127,51,77,61,65,133,994	0,817,1078,1388,2089,2832,3716,5374,5767,6532,7133,8024,9607,10600,11055,13173,13425,13867,14358,14791,16345,18916
GRCptg000003l	393609	413631	Grc90;Grc90.19	40	+	393609	413631	255,0,0	21	101,42,90,48,96,63,126,60,231,158,157,63,162,198,165,127,51,77,65,133,1106	0,817,1078,1388,2089,2832,3716,5374,5767,6532,7133,8024,9607,10600,11055,13173,13425,13867,14791,16345,18916
GRCptg000003l	393609	413657	Grc90;Grc90.20	40	+	393609	413657	255,0,0	22	101,42,90,48,96,63,126,60,231,158,157,63,162,198,165,127,51,77,61,65,133,1132	0,817,1078,1388,2089,2832,3716,5374,5767,6532,7133,8024,9607,10600,11055,13173,13425,13867,14358,14791,16345,18916
GRCptg000003l	393609	413758	Grc90;Grc90.21	40	+	393609	413758	255,0,0	21	101,42,90,48,96,63,126,60,237,158,157,63,162,198,165,127,51,77,65,133,1233	0,817,1078,1388,2089,2832,3716,5374,5767,6532,7133,8024,9607,10600,11055,13173,13425,13867,14791,16345,18916
GRCptg000003l	393609	413776	Grc90;Grc90.22	40	+	393609	413776	255,0,0	22	101,42,90,48,96,63,126,60,231,158,157,63,162,198,165,127,51,77,61,65,133,1251	0,817,1078,1388,2089,2832,3716,5374,5767,6532,7133,8024,9607,10600,11055,13173,13425,13867,14358,14791,16345,18916
GRCptg000003l	393609	413830	Grc90;Grc90.23	40	+	393609	413830	255,0,0	22	101,42,90,147,96,63,126,60,231,158,157,63,162,198,165,127,51,77,61,65,133,1305	0,817,1078,1289,2089,2832,3716,5374,5767,6532,7133,8024,9607,10600,11055,13173,13425,13867,14358,14791,16345,18916
GRCptg000003l	393609	413830	Grc90;Grc90.24	40	+	393609	413830	255,0,0	21	101,42,90,48,96,37,126,60,231,158,157,63,162,198,165,127,51,77,65,133,1305	0,817,1078,1388,2089,2832,3716,5374,5767,6532,7133,8024,9607,10600,11055,13173,13425,13867,14791,16345,18916
GRCptg000003l	393609	413831	Grc90;Grc90.25	40	+	393609	413831	255,0,0	22	101,42,90,76,96,63,126,60,231,158,157,63,162,198,165,127,51,77,61,65,133,1306	0,817,1078,1360,2089,2832,3716,5374,5767,6532,7133,8024,9607,10600,11055,13173,13425,13867,14358,14791,16345,18916
GRCptg000003l	393609	413831	Grc90;Grc90.26	40	+	393609	413831	255,0,0	21	101,42,48,96,63,126,60,231,158,157,63,162,198,165,127,51,77,61,65,133,1306	0,817,1388,2089,2832,3716,5374,5767,6532,7133,8024,9607,10600,11055,13173,13425,13867,14358,14791,16345,18916
GRCptg000003l	393609	413832	Grc90;Grc90.27	40	+	393609	413832	255,0,0	23	101,42,90,48,96,66,63,126,60,231,158,157,63,180,198,165,127,51,77,61,65,133,1307	0,817,1078,1388,2089,2670,2832,3716,5374,5767,6532,7133,8024,9589,10600,11055,13173,13425,13867,14358,14791,16345,18916
GRCptg000003l	393609	413832	Grc90;Grc90.28	40	+	393609	413832	255,0,0	23	101,42,90,48,96,66,63,126,60,85,100,157,63,162,198,165,127,51,77,61,65,133,1307	0,817,1078,1388,2089,2670,2832,3716,5374,5905,6590,7133,8024,9607,10600,11055,13173,13425,13867,14358,14791,16345,18916
GRCptg000003l	393609	413832	Grc90;Grc90.29	40	+	393609	413832	255,0,0	23	101,42,90,48,96,63,126,60,25,119,158,157,63,162,198,165,127,51,77,61,65,133,1307	0,817,1078,1388,2089,2832,3716,5374,5767,5879,6532,7133,8024,9607,10600,11055,13173,13425,13867,14358,14791,16345,18916
GRCptg000003l	393609	413832	Grc90;Grc90.30	40	+	393609	413832	255,0,0	20	101,42,90,48,96,63,126,60,231,158,157,63,162,198,165,127,77,65,133,1307	0,817,1078,1388,2089,2832,3716,5374,5767,6532,7133,8024,9607,10600,11055,13173,13867,14791,16345,18916
GRCptg000003l	393609	413832	Grc90;Grc90.31	40	+	393609	413832	255,0,0	21	101,42,90,48,96,63,60,231,158,157,63,162,198,165,127,51,77,61,65,133,1307	0,817,1078,1388,2089,2832,5374,5767,6532,7133,8024,9607,10600,11055,13173,13425,13867,14358,14791,16345,18916
GRCptg000003l	393609	413832	Grc90;Grc90.32	40	+	393609	413832	255,0,0	21	101,42,90,96,63,126,60,231,158,157,63,162,198,165,127,51,77,61,65,133,1307	0,817,1078,2089,2832,3716,5374,5767,6532,7133,8024,9607,10600,11055,13173,13425,13867,14358,14791,16345,18916
GRCptg000003l	393609	413879	Grc90;Grc90.33	40	+	393609	413879	255,0,0	22	101,42,90,48,96,63,126,60,231,158,157,63,162,198,165,127,51,77,61,65,133,1354	0,817,1078,1388,2089,2832,3716,5374,5767,6532,7133,8024,9607,10600,11055,13173,13425,13867,14358,14791,16345,18916
GRCptg000003l	393609	414181	Grc90;Grc90.34	40	+	393609	414181	255,0,0	22	101,42,90,48,96,63,126,60,231,158,157,63,162,198,165,127,51,77,61,65,133,1656	0,817,1078,1388,2089,2832,3716,5374,5767,6532,7133,8024,9607,10600,11055,13173,13425,13867,14358,14791,16345,18916
GRCptg000003l	393609	414549	Grc90;Grc90.35	40	+	393609	414549	255,0,0	22	101,42,90,48,96,63,126,60,231,158,157,63,162,198,165,127,51,77,61,65,133,2024	0,817,1078,1388,2089,2832,3716,5374,5767,6532,7133,8024,9607,10600,11055,13173,13425,13867,14358,14791,16345,18916
GRCptg000003l	393609	414943	Grc90;Grc90.36	40	+	393609	414943	255,0,0	22	101,42,90,48,96,63,126,60,231,158,157,63,162,198,165,127,51,77,61,65,133,2418	0,817,1078,1388,2089,2832,3716,5374,5767,6532,7133,8024,9607,10600,11055,13173,13425,13867,14358,14791,16345,18916
GRCptg000003l	393678	413832	Grc90;Grc90.37	40	+	393678	413832	255,0,0	22	137,42,90,48,96,63,126,60,231,158,157,63,162,198,165,127,51,77,61,65,133,1307	0,748,1009,1319,2020,2763,3647,5305,5698,6463,7064,7955,9538,10531,10986,13104,13356,13798,14289,14722,16276,18847
GRCptg000003l	393682	413832	Grc90;Grc90.38	40	+	393682	413832	255,0,0	22	178,42,90,48,96,63,126,60,231,158,157,63,162,198,165,127,51,77,61,65,133,1307	0,744,1005,1315,2016,2759,3643,5301,5694,6459,7060,7951,9534,10527,10982,13100,13352,13794,14285,14718,16272,18843
GRCptg000003l	393730	413531	Grc90;Grc90.39	40	+	393730	413531	255,0,0	22	85,42,90,48,96,63,126,60,231,158,157,63,162,198,165,127,51,77,61,65,133,1006	0,696,957,1267,1968,2711,3595,5253,5646,6411,7012,7903,9486,10479,10934,13052,13304,13746,14237,14670,16224,18795
GRCptg000003l	393742	413816	Grc90;Grc90.40	40	+	393742	413816	255,0,0	22	73,42,90,48,96,63,126,60,231,158,157,63,162,198,165,127,51,77,61,65,133,1291	0,684,945,1255,1956,2699,3583,5241,5634,6399,7000,7891,9474,10467,10922,13040,13292,13734,14225,14658,16212,18783
GRCptg000003l	393766	413832	Grc90;Grc90.41	40	+	393766	413832	255,0,0	21	49,42,90,48,96,63,126,60,231,158,157,63,162,198,165,127,51,77,65,133,1307	0,660,921,1231,1932,2675,3559,5217,5610,6375,6976,7867,9450,10443,10898,13016,13268,13710,14634,16188,18759
GRCptg000003l	393842	413832	Grc90;Grc90.42	40	+	393842	413832	255,0,0	21	51,90,48,96,63,126,60,231,158,157,63,162,198,165,127,51,77,61,65,133,1307	0,845,1155,1856,2599,3483,5141,5534,6299,6900,7791,9374,10367,10822,12940,13192,13634,14125,14558,16112,18683
GRCptg000003l	393940	413832	Grc90;Grc90.43	40	+	393940	413832	255,0,0	21	134,42,90,48,96,63,126,60,231,158,157,63,162,198,165,127,51,77,65,133,1307	0,486,747,1057,1758,2501,3385,5043,5436,6201,6802,7693,9276,10269,10724,12842,13094,13536,14460,16014,18585
GRCptg000003l	395176	413302	Grc90;Grc90.44	40	+	395176	413302	255,0,0	19	312,96,63,126,60,231,158,157,63,162,198,165,127,51,77,61,65,133,777	0,522,1265,2149,3807,4200,4965,5566,6457,8040,9033,9488,11606,11858,12300,12791,13224,14778,17349
GRCptg000003l	404689	413832	Grc90;Grc90.45	40	+	404689	413832	255,0,0	7	140,127,77,61,65,133,1307	0,2093,2787,3278,3711,5265,7836
GRCptg000005l	479	8180	Grc91;Grc91.1	40	+	479	8180	255,0,0	13	241,54,51,105,54,93,72,87,162,67,109,109,1830	0,336,775,1731,2259,2812,2982,3561,3767,4027,4671,4957,5871
GRCptg000005l	661	7637	Grc91;Grc91.2	40	+	661	7637	255,0,0	13	59,54,51,105,54,93,72,87,162,67,109,109,1287	0,154,593,1549,2077,2630,2800,3379,3585,3845,4489,4775,5689
GRCptg000005l	2209	7718	Grc91;Grc91.3	40	+	2209	7718	255,0,0	10	106,54,93,72,87,162,67,109,109,1368	0,529,1082,1252,1831,2037,2297,2941,3227,4141
GRCptg000005l	2584	8180	Grc91;Grc91.4	40	+	2584	8180	255,0,0	10	66,54,93,72,87,162,67,109,109,1830	0,154,707,877,1456,1662,1922,2566,2852,3766
GRCptg000005l	3513	8205	Grc91;Grc91.5	40	+	3513	8205	255,0,0	7	20,87,162,67,109,109,1855	0,527,733,993,1637,1923,2837
GRCptg000005l	6300	8783	Grc92;Grc92.1	40	-	6300	8783	255,0,0	1	2483	0
GRCptg000005l	6345	8717	Grc92;Grc92.2	40	-	6345	8717	255,0,0	2	2290,16	0,2356
GRCptg000005l	6345	8780	Grc92;Grc92.3	40	-	6345	8780	255,0,0	1	2435	0
GRCptg000005l	8777	15868	Grc93;Grc93.1	40	+	8777	15868	255,0,0	15	31,83,102,125,157,127,191,166,68,78,108,116,163,137,285	0,246,1105,1460,1690,2832,3234,3807,4177,4490,4654,5209,5583,6162,6806
GRCptg000005l	8794	17192	Grc93;Grc93.2	40	+	8794	17192	255,0,0	15	37,109,102,125,157,127,191,166,68,78,108,116,163,137,1609	0,203,1088,1443,1673,2815,3217,3790,4160,4473,4637,5192,5566,6145,6789
GRCptg000005l	8999	15789	Grc93;Grc93.3	40	+	8999	15789	255,0,0	14	107,102,125,157,127,191,166,68,78,108,116,163,137,206	0,883,1238,1468,2610,3012,3585,3955,4268,4432,4987,5361,5940,6584
GRCptg000005l	9044	17040	Grc93;Grc93.4	40	+	9044	17040	255,0,0	14	62,102,125,157,127,191,166,68,78,108,116,163,137,1457	0,838,1193,1423,2565,2967,3540,3910,4223,4387,4942,5316,5895,6539
GRCptg000005l	11963	17192	Grc93;Grc93.5	40	+	11963	17192	255,0,0	9	239,166,68,78,108,116,163,137,1609	0,621,991,1304,1468,2023,2397,2976,3620
GRCptg000005l	15824	18285	Grc94;Grc94.1	40	-	15824	18285	255,0,0	1	2461	0
GRCptg000005l	18332	20797	Grc95;Grc95.1	40	+	18332	20797	255,0,0	5	174,101,156,54,91	0,1065,1344,1917,2374
GRCptg000005l	18332	21926	Grc95;Grc95.2	40	+	18332	21926	255,0,0	5	174,101,156,54,1220	0,1065,1344,1917,2374
GRCptg000005l	18339	20845	Grc95;Grc95.3	40	+	18339	20845	255,0,0	5	167,101,156,54,139	0,1058,1337,1910,2367
GRCptg000005l	18353	21951	Grc95;Grc95.4	40	+	18353	21951	255,0,0	5	153,101,156,54,1245	0,1044,1323,1896,2353
GRCptg000005l	19113	21945	Grc95;Grc95.5	40	+	19113	21945	255,0,0	4	385,156,54,1239	0,563,1136,1593
GRCptg000005l	19053	22510	Grc96;Grc96.1	40	-	19053	22510	255,0,0	1	3457	0
GRCptg000005l	19053	22526	Grc96;Grc96.2	40	-	19053	22526	255,0,0	3	734,162,1526	0,1546,1947
GRCptg000005l	19064	22523	Grc96;Grc96.3	40	-	19064	22523	255,0,0	1	3459	0
GRCptg000005l	22532	25871	Grc97;Grc97.1	40	+	22532	25871	255,0,0	4	97,105,145,781	0,295,1387,2558
GRCptg000005l	22532	26799	Grc97;Grc97.2	40	+	22532	26799	255,0,0	4	97,105,145,1559	0,295,1387,2708
GRCptg000005l	22553	25871	Grc97;Grc97.3	40	+	22553	25871	255,0,0	3	76,1237,631	0,274,2687
GRCptg000005l	22553	25871	Grc97;Grc97.4	40	+	22553	25871	255,0,0	1	3318	0
GRCptg000005l	22553	27979	Grc97;Grc97.5	40	+	22553	27979	255,0,0	4	76,105,145,2739	0,274,1366,2687
GRCptg000005l	22555	25869	Grc97;Grc97.6	40	+	22555	25869	255,0,0	5	74,105,145,13,508	0,272,1364,2685,2806
GRCptg000005l	22555	25871	Grc97;Grc97.7	40	+	22555	25871	255,0,0	4	74,105,219,631	0,272,1290,2685
GRCptg000005l	22555	25871	Grc97;Grc97.8	40	+	22555	25871	255,0,0	4	74,105,145,631	0,272,1364,2685
GRCptg000005l	22555	25871	Grc97;Grc97.9	40	+	22555	25871	255,0,0	2	74,3044	0,272
GRCptg000005l	22555	25871	Grc97;Grc97.10	40	+	22555	25871	255,0,0	3	377,145,631	0,1364,2685
GRCptg000005l	22555	26097	Grc97;Grc97.11	40	+	22555	26097	255,0,0	4	74,105,145,857	0,272,1364,2685
GRCptg000005l	22555	26810	Grc97;Grc97.12	40	+	22555	26810	255,0,0	4	74,105,145,1570	0,272,1364,2685
GRCptg000005l	22555	27066	Grc97;Grc97.13	40	+	22555	27066	255,0,0	4	74,105,145,1826	0,272,1364,2685
GRCptg000005l	22568	25869	Grc97;Grc97.14	40	+	22568	25869	255,0,0	3	61,105,1950	0,259,1351
GRCptg000005l	22583	25869	Grc97;Grc97.15	40	+	22583	25869	255,0,0	5	46,105,145,39,629	0,244,1336,2507,2657
GRCptg000005l	24280	27979	Grc97;Grc97.16	40	+	24280	27979	255,0,0	1	3699	0
GRCptg000005l	25769	30674	Grc98;Grc98.1	40	-	25769	30674	255,0,0	5	1482,146,138,74,251	0,1606,2496,3715,4654
GRCptg000005l	26457	30658	Grc98;Grc98.2	40	-	26457	30658	255,0,0	5	794,146,138,74,235	0,918,1808,3027,3966
GRCptg000005l	26457	30673	Grc98;Grc98.3	40	-	26457	30673	255,0,0	1	4216	0
GRCptg000005l	26518	32947	Grc98;Grc98.4	40	-	26518	32947	255,0,0	5	733,146,161,74,2524	0,857,1747,2966,3905
GRCptg000005l	26868	33552	Grc98;Grc98.5	40	-	26868	33552	255,0,0	5	383,146,138,74,3129	0,507,1397,2616,3555
GRCptg000005l	26896	30553	Grc98;Grc98.6	40	-	26896	30553	255,0,0	5	355,146,138,74,130	0,479,1369,2588,3527
GRCptg000005l	26964	33519	Grc98;Grc98.7	40	-	26964	33519	255,0,0	5	287,146,138,74,3096	0,411,1301,2520,3459
GRCptg000005l	32873	35761	Grc99;Grc99.1	40	+	32873	35761	255,0,0	4	972,106,52,974	0,1401,1601,1914
GRCptg000005l	32884	35554	Grc99;Grc99.2	40	+	32884	35554	255,0,0	4	961,106,52,767	0,1390,1590,1903
GRCptg000005l	33059	35554	Grc99;Grc99.3	40	+	33059	35554	255,0,0	3	1321,52,767	0,1415,1728
GRCptg000005l	33091	37533	Grc99;Grc99.4	40	+	33091	37533	255,0,0	1	4442	0
GRCptg000005l	33312	35560	Grc99;Grc99.5	40	+	33312	35560	255,0,0	1	2248	0
GRCptg000005l	33542	35747	Grc99;Grc99.6	40	+	33542	35747	255,0,0	1	2205	0
GRCptg000005l	34636	39758	Grc100;Grc100.1	40	-	34636	39758	255,0,0	1	5122	0
GRCptg000005l	35286	39125	Grc100;Grc100.2	40	-	35286	39125	255,0,0	1	3839	0
GRCptg000005l	38322	49284	Grc101;Grc101.1	40	+	38322	49284	255,0,0	6	588,205,2645,129,161,511	0,4717,5814,9524,9773,10451
GRCptg000005l	38341	39406	Grc101;Grc101.2	40	+	38341	39406	255,0,0	1	1065	0
GRCptg000005l	38374	49278	Grc101;Grc101.3	40	+	38374	49278	255,0,0	7	536,205,212,1508,129,161,505	0,4665,5762,6899,9472,9721,10399
GRCptg000005l	38374	51483	Grc101;Grc101.4	40	+	38374	51483	255,0,0	10	536,205,212,116,103,129,161,168,138,398	0,4665,5762,6899,8304,9472,9721,10399,12408,12711
GRCptg000005l	38381	49284	Grc101;Grc101.5	40	+	38381	49284	255,0,0	4	529,205,3839,1189	0,4658,5755,9714
GRCptg000005l	38746	49284	Grc101;Grc101.6	40	+	38746	49284	255,0,0	8	164,205,212,116,103,129,161,511	0,4293,5390,6527,7932,9100,9349,10027
GRCptg000005l	38755	49284	Grc101;Grc101.7	40	+	38755	49284	255,0,0	5	155,205,3839,161,511	0,4284,5381,9340,10018
GRCptg000005l	48174	51483	Grc101;Grc101.8	40	+	48174	51483	255,0,0	3	82,2147,398	0,599,2911
GRCptg000006l	2098	14571	Grc102;Grc102.1	40	-	2098	14571	255,0,0	15	1427,198,162,63,157,158,231,60,126,63,96,48,90,42,101	0,1684,2713,4395,5192,5792,6484,7048,8640,9587,10287,11036,11305,11614,12372
GRCptg000006l	2550	14571	Grc102;Grc102.2	40	-	2550	14571	255,0,0	15	975,198,162,63,157,158,231,60,126,63,96,48,90,42,101	0,1232,2261,3943,4740,5340,6032,6596,8188,9135,9835,10584,10853,11162,11920
GRCptg000006l	2617	14571	Grc102;Grc102.3	40	-	2617	14571	255,0,0	15	908,198,162,63,157,158,231,60,126,63,96,48,90,42,101	0,1165,2194,3876,4673,5273,5965,6529,8121,9068,9768,10517,10786,11095,11853
GRCptg000006l	2657	14571	Grc102;Grc102.4	40	-	2657	14571	255,0,0	15	868,198,162,63,157,158,231,60,126,63,96,48,90,42,101	0,1125,2154,3836,4633,5233,5925,6489,8081,9028,9728,10477,10746,11055,11813
GRCptg000006l	2771	14571	Grc102;Grc102.5	40	-	2771	14571	255,0,0	15	754,198,162,63,157,158,231,60,126,63,96,48,90,42,101	0,1011,2040,3722,4519,5119,5811,6375,7967,8914,9614,10363,10632,10941,11699
GRCptg000006l	3048	14571	Grc102;Grc102.6	40	-	3048	14571	255,0,0	15	477,198,162,63,157,158,231,60,126,63,96,48,90,42,101	0,734,1763,3445,4242,4842,5534,6098,7690,8637,9337,10086,10355,10664,11422
GRCptg000006l	3204	14571	Grc102;Grc102.7	40	-	3204	14571	255,0,0	15	321,198,162,63,157,158,231,60,126,63,96,48,90,42,101	0,578,1607,3289,4086,4686,5378,5942,7534,8481,9181,9930,10199,10508,11266
GRCptg000006l	3528	14545	Grc102;Grc102.8	40	-	3528	14545	255,0,0	14	452,162,63,157,158,231,60,126,63,96,48,90,42,75	0,1283,2965,3762,4362,5054,5618,7210,8157,8857,9606,9875,10184,10942
GRCptg000006l	5674	14438	Grc102;Grc102.9	40	-	5674	14438	255,0,0	12	882,157,158,231,60,126,63,96,48,90,42,73	0,1616,2216,2908,3472,5064,6011,6711,7460,7729,8038,8691
GRCptg000006l	6581	14571	Grc102;Grc102.10	40	-	6581	14571	255,0,0	12	273,157,158,231,60,126,63,96,48,90,42,101	0,709,1309,2001,2565,4157,5104,5804,6553,6822,7131,7889
GRCptg000006l	7528	14571	Grc102;Grc102.11	40	-	7528	14571	255,0,0	10	520,231,60,126,63,96,48,90,42,101	0,1054,1618,3210,4157,4857,5606,5875,6184,6942
GRCptg000006l	8240	14571	Grc102;Grc102.12	40	-	8240	14571	255,0,0	9	573,60,126,63,96,48,90,42,101	0,906,2498,3445,4145,4894,5163,5472,6230
GRCptg000006l	8284	14571	Grc102;Grc102.13	40	-	8284	14571	255,0,0	9	529,60,126,63,96,48,90,42,101	0,862,2454,3401,4101,4850,5119,5428,6186
GRCptg000006l	16785	39297	Grc103;Grc103.1	40	+	16785	39297	255,0,0	21	226,42,90,96,63,126,60,231,158,157,63,162,198,165,127,51,77,61,65,133,1307	0,3125,3386,4398,5129,6013,7671,8064,8829,9430,10321,11904,12897,13352,15470,15722,16164,16654,17087,18641,21205
GRCptg000006l	16785	39297	Grc103;Grc103.2	40	+	16785	39297	255,0,0	22	237,42,90,48,96,63,126,60,231,158,157,63,162,198,165,127,51,77,61,65,133,1307	0,3125,3386,3697,4398,5129,6013,7671,8064,8829,9430,10321,11904,12897,13352,15470,15722,16164,16654,17087,18641,21205
GRCptg000006l	16788	39297	Grc103;Grc103.3	40	+	16788	39297	255,0,0	21	223,42,90,48,96,63,126,60,231,158,157,63,162,198,165,127,51,77,65,133,1307	0,3122,3383,3694,4395,5126,6010,7668,8061,8826,9427,10318,11901,12894,13349,15467,15719,16161,17084,18638,21202
GRCptg000006l	16801	39297	Grc103;Grc103.4	40	+	16801	39297	255,0,0	20	210,42,90,96,63,126,60,231,158,157,63,162,198,165,127,51,77,65,133,1307	0,3109,3370,4382,5113,5997,7655,8048,8813,9414,10305,11888,12881,13336,15454,15706,16148,17071,18625,21189
GRCptg000006l	16818	39297	Grc103;Grc103.5	40	+	16818	39297	255,0,0	22	193,42,90,48,96,63,126,60,231,158,157,63,162,198,165,127,51,77,61,65,133,1307	0,3092,3353,3664,4365,5096,5980,7638,8031,8796,9397,10288,11871,12864,13319,15437,15689,16131,16621,17054,18608,21172
GRCptg000006l	16861	39297	Grc103;Grc103.6	40	+	16861	39297	255,0,0	23	150,193,42,90,48,96,63,126,60,231,158,157,63,162,198,165,127,51,77,61,65,133,1307	0,2140,3049,3310,3621,4322,5053,5937,7595,7988,8753,9354,10245,11828,12821,13276,15394,15646,16088,16578,17011,18565,21129
GRCptg000006l	16861	39297	Grc103;Grc103.7	40	+	16861	39297	255,0,0	22	150,193,42,90,48,96,63,126,60,231,158,157,63,162,198,165,127,51,77,65,133,1307	0,2140,3049,3310,3621,4322,5053,5937,7595,7988,8753,9354,10245,11828,12821,13276,15394,15646,16088,17011,18565,21129
GRCptg000006l	16861	39297	Grc103;Grc103.8	40	+	16861	39297	255,0,0	22	150,193,42,90,96,63,126,60,231,158,157,63,162,198,165,127,51,77,61,65,133,1307	0,2140,3049,3310,4322,5053,5937,7595,7988,8753,9354,10245,11828,12821,13276,15394,15646,16088,16578,17011,18565,21129
GRCptg000006l	16861	39297	Grc103;Grc103.9	40	+	16861	39297	255,0,0	23	150,182,42,90,48,96,63,126,60,231,158,157,63,162,198,165,127,51,77,61,65,133,1307	0,2151,3049,3310,3621,4322,5053,5937,7595,7988,8753,9354,10245,11828,12821,13276,15394,15646,16088,16578,17011,18565,21129
GRCptg000006l	16987	39297	Grc103;Grc103.10	40	+	16987	39297	255,0,0	23	24,42,90,48,96,63,126,172,60,231,158,157,63,162,198,165,127,51,77,61,65,133,1307	0,2923,3184,3495,4196,4927,5811,6682,7469,7862,8627,9228,10119,11702,12695,13150,15268,15520,15962,16452,16885,18439,21003
GRCptg000006l	17687	39297	Grc103;Grc103.11	40	+	17687	39297	255,0,0	24	125,30,193,42,90,48,96,63,126,60,231,158,157,63,162,198,165,127,51,77,61,65,133,1307	0,558,1314,2223,2484,2795,3496,4227,5111,6769,7162,7927,8528,9419,11002,11995,12450,14568,14820,15262,15752,16185,17739,20303
GRCptg000006l	17801	39297	Grc103;Grc103.12	40	+	17801	39297	255,0,0	23	150,193,42,90,48,96,63,126,60,231,158,157,63,162,198,165,127,51,77,61,65,133,1307	0,1200,2109,2370,2681,3382,4113,4997,6655,7048,7813,8414,9305,10888,11881,12336,14454,14706,15148,15638,16071,17625,20189
GRCptg000006l	17981	39297	Grc103;Grc103.13	40	+	17981	39297	255,0,0	23	133,193,42,90,48,96,63,126,60,231,158,157,63,162,198,165,127,51,77,61,65,133,1307	0,1020,1929,2190,2501,3202,3933,4817,6475,6868,7633,8234,9125,10708,11701,12156,14274,14526,14968,15458,15891,17445,20009
GRCptg000006l	18656	39297	Grc103;Grc103.14	40	+	18656	39297	255,0,0	23	146,193,42,90,48,96,63,126,60,231,158,157,63,162,198,165,127,51,77,61,65,133,1307	0,345,1254,1515,1826,2527,3258,4142,5800,6193,6958,7559,8450,10033,11026,11481,13599,13851,14293,14783,15216,16770,19334
GRCptg000006l	19093	25208	Grc103;Grc103.15	40	+	19093	25208	255,0,0	9	101,42,90,48,96,63,126,60,359	0,817,1078,1389,2090,2821,3705,5363,5756
GRCptg000006l	19093	25997	Grc103;Grc103.16	40	+	19093	25997	255,0,0	10	101,42,90,48,96,63,126,60,231,383	0,817,1078,1389,2090,2821,3705,5363,5756,6521
GRCptg000006l	19093	26167	Grc103;Grc103.17	40	+	19093	26167	255,0,0	10	101,42,90,48,96,63,126,60,231,553	0,817,1078,1389,2090,2821,3705,5363,5756,6521
GRCptg000006l	19093	27064	Grc103;Grc103.18	40	+	19093	27064	255,0,0	12	101,42,90,48,96,63,126,60,231,158,157,160	0,817,1078,1389,2090,2821,3705,5363,5756,6521,7122,7811
GRCptg000006l	19093	30427	Grc103;Grc103.19	40	+	19093	30427	255,0,0	14	101,42,90,96,63,126,60,231,158,157,63,162,198,290	0,817,1078,2090,2821,3705,5363,5756,6521,7122,8013,9596,10589,11044
GRCptg000006l	19093	30683	Grc103;Grc103.20	40	+	19093	30683	255,0,0	15	101,42,90,48,96,63,126,60,231,158,157,63,162,198,546	0,817,1078,1389,2090,2821,3705,5363,5756,6521,7122,8013,9596,10589,11044
GRCptg000006l	19093	31055	Grc103;Grc103.21	40	+	19093	31055	255,0,0	14	101,42,90,96,63,126,60,231,158,157,63,162,198,918	0,817,1078,2090,2821,3705,5363,5756,6521,7122,8013,9596,10589,11044
GRCptg000006l	19093	31089	Grc103;Grc103.22	40	+	19093	31089	255,0,0	15	101,42,90,48,96,63,126,60,231,158,157,63,162,198,952	0,817,1078,1389,2090,2821,3705,5363,5756,6521,7122,8013,9596,10589,11044
GRCptg000006l	19093	31268	Grc103;Grc103.23	40	+	19093	31268	255,0,0	15	101,42,90,48,96,63,126,60,231,158,157,63,162,198,1131	0,817,1078,1389,2090,2821,3705,5363,5756,6521,7122,8013,9596,10589,11044
GRCptg000006l	19093	32497	Grc103;Grc103.24	40	+	19093	32497	255,0,0	16	101,42,90,48,96,63,126,60,231,158,157,63,162,198,165,242	0,817,1078,1389,2090,2821,3705,5363,5756,6521,7122,8013,9596,10589,11044,13162
GRCptg000006l	19093	33836	Grc103;Grc103.25	40	+	19093	33836	255,0,0	19	101,42,90,48,96,63,126,60,231,158,157,63,162,198,165,127,51,77,397	0,817,1078,1389,2090,2821,3705,5363,5756,6521,7122,8013,9596,10589,11044,13162,13414,13856,14346
GRCptg000006l	19093	33971	Grc103;Grc103.26	40	+	19093	33971	255,0,0	20	101,42,90,48,96,63,126,60,231,158,157,63,162,198,165,127,51,77,61,99	0,817,1078,1389,2090,2821,3705,5363,5756,6521,7122,8013,9596,10589,11044,13162,13414,13856,14346,14779
GRCptg000006l	19093	34266	Grc103;Grc103.27	40	+	19093	34266	255,0,0	20	101,42,90,59,96,63,126,60,231,158,157,63,162,198,165,127,51,77,61,394	0,817,1078,1378,2090,2821,3705,5363,5756,6521,7122,8013,9596,10589,11044,13162,13414,13856,14346,14779
GRCptg000006l	19093	34696	Grc103;Grc103.28	40	+	19093	34696	255,0,0	20	101,42,90,48,96,63,126,60,231,158,157,63,162,198,165,127,51,77,61,824	0,817,1078,1389,2090,2821,3705,5363,5756,6521,7122,8013,9596,10589,11044,13162,13414,13856,14346,14779
GRCptg000006l	19093	38127	Grc103;Grc103.29	40	+	19093	38127	255,0,0	22	101,42,90,48,96,63,126,60,231,158,157,63,162,198,165,127,51,77,61,65,133,137	0,817,1078,1389,2090,2821,3705,5363,5756,6521,7122,8013,9596,10589,11044,13162,13414,13856,14346,14779,16333,18897
GRCptg000006l	19093	38444	Grc103;Grc103.30	40	+	19093	38444	255,0,0	21	101,42,90,96,63,126,60,231,158,157,63,162,198,165,127,51,77,61,65,133,454	0,817,1078,2090,2821,3705,5363,5756,6521,7122,8013,9596,10589,11044,13162,13414,13856,14346,14779,16333,18897
GRCptg000006l	19093	38558	Grc103;Grc103.31	40	+	19093	38558	255,0,0	22	101,42,90,48,96,63,126,60,231,158,157,63,162,198,165,127,51,77,61,65,133,568	0,817,1078,1389,2090,2821,3705,5363,5756,6521,7122,8013,9596,10589,11044,13162,13414,13856,14346,14779,16333,18897
GRCptg000006l	19093	38617	Grc103;Grc103.32	40	+	19093	38617	255,0,0	22	101,42,90,48,96,63,126,60,231,158,157,63,162,198,165,127,51,77,61,65,133,627	0,817,1078,1389,2090,2821,3705,5363,5756,6521,7122,8013,9596,10589,11044,13162,13414,13856,14346,14779,16333,18897
GRCptg000006l	19093	38720	Grc103;Grc103.33	40	+	19093	38720	255,0,0	22	101,42,90,48,96,63,126,60,231,158,157,63,162,198,165,127,51,77,61,65,133,730	0,817,1078,1389,2090,2821,3705,5363,5756,6521,7122,8013,9596,10589,11044,13162,13414,13856,14346,14779,16333,18897
GRCptg000006l	19093	38726	Grc103;Grc103.34	40	+	19093	38726	255,0,0	21	101,42,90,48,96,63,126,60,231,158,157,63,162,198,165,127,51,77,65,133,736	0,817,1078,1389,2090,2821,3705,5363,5756,6521,7122,8013,9596,10589,11044,13162,13414,13856,14779,16333,18897
GRCptg000006l	19093	38742	Grc103;Grc103.35	40	+	19093	38742	255,0,0	21	101,42,90,96,63,126,60,231,158,157,63,162,198,165,127,51,77,61,65,133,753	0,817,1078,2090,2821,3705,5363,5756,6521,7122,8013,9596,10589,11044,13162,13414,13856,14346,14779,16333,18896
GRCptg000006l	19093	38762	Grc103;Grc103.36	40	+	19093	38762	255,0,0	22	101,42,90,48,96,63,126,60,231,158,157,63,162,198,165,127,51,77,61,65,133,772	0,817,1078,1389,2090,2821,3705,5363,5756,6521,7122,8013,9596,10589,11044,13162,13414,13856,14346,14779,16333,18897
GRCptg000006l	19093	38831	Grc103;Grc103.37	40	+	19093	38831	255,0,0	22	101,42,90,48,96,63,126,60,231,158,157,63,162,198,165,127,51,77,61,65,133,841	0,817,1078,1389,2090,2821,3705,5363,5756,6521,7122,8013,9596,10589,11044,13162,13414,13856,14346,14779,16333,18897
GRCptg000006l	19093	38844	Grc103;Grc103.38	40	+	19093	38844	255,0,0	22	101,42,90,48,96,63,126,60,231,158,157,63,162,198,165,127,51,77,61,65,133,854	0,817,1078,1389,2090,2821,3705,5363,5756,6521,7122,8013,9596,10589,11044,13162,13414,13856,14346,14779,16333,18897
GRCptg000006l	19093	38984	Grc103;Grc103.39	40	+	19093	38984	255,0,0	21	101,42,90,48,96,63,126,60,231,158,157,63,162,198,165,127,51,77,65,133,994	0,817,1078,1389,2090,2821,3705,5363,5756,6521,7122,8013,9596,10589,11044,13162,13414,13856,14779,16333,18897
GRCptg000006l	19093	39012	Grc103;Grc103.40	40	+	19093	39012	255,0,0	22	101,42,90,48,96,63,126,60,231,158,157,63,162,198,165,127,51,77,61,65,133,1022	0,817,1078,1389,2090,2821,3705,5363,5756,6521,7122,8013,9596,10589,11044,13162,13414,13856,14346,14779,16333,18897
GRCptg000006l	19093	39159	Grc103;Grc103.41	40	+	19093	39159	255,0,0	22	101,42,90,48,96,63,126,60,231,158,157,63,162,198,165,127,51,77,61,65,133,1169	0,817,1078,1389,2090,2821,3705,5363,5756,6521,7122,8013,9596,10589,11044,13162,13414,13856,14346,14779,16333,18897
GRCptg000006l	19093	39173	Grc103;Grc103.42	40	+	19093	39173	255,0,0	22	101,42,86,48,96,63,126,60,237,158,157,63,162,198,165,127,51,77,61,65,133,1183	0,817,1082,1389,2090,2821,3705,5363,5756,6521,7122,8013,9596,10589,11044,13162,13414,13856,14346,14779,16333,18897
GRCptg000006l	19093	39174	Grc103;Grc103.43	40	+	19093	39174	255,0,0	21	101,42,90,96,63,126,60,231,158,157,63,162,198,165,127,51,77,61,65,133,1184	0,817,1078,2090,2821,3705,5363,5756,6521,7122,8013,9596,10589,11044,13162,13414,13856,14346,14779,16333,18897
GRCptg000006l	19093	39196	Grc103;Grc103.44	40	+	19093	39196	255,0,0	22	101,42,90,48,96,63,126,60,231,158,157,63,162,198,165,127,51,77,61,65,133,1206	0,817,1078,1389,2090,2821,3705,5363,5756,6521,7122,8013,9596,10589,11044,13162,13414,13856,14346,14779,16333,18897
GRCptg000006l	19093	39281	Grc103;Grc103.45	40	+	19093	39281	255,0,0	22	101,42,90,48,96,63,126,60,231,158,157,63,162,198,165,127,51,77,61,65,133,1291	0,817,1078,1389,2090,2821,3705,5363,5756,6521,7122,8013,9596,10589,11044,13162,13414,13856,14346,14779,16333,18897
GRCptg000006l	19093	39296	Grc103;Grc103.46	40	+	19093	39296	255,0,0	18	101,42,90,48,96,63,126,46,75,198,165,127,51,77,61,65,133,1306	0,817,1078,1389,2090,2821,3705,5363,9683,10589,11044,13162,13414,13856,14346,14779,16333,18897
GRCptg000006l	19093	39296	Grc103;Grc103.47	40	+	19093	39296	255,0,0	21	101,42,90,96,63,59,60,231,158,157,63,162,198,165,127,51,77,61,65,133,1306	0,817,1078,2090,2821,3772,5363,5756,6521,7122,8013,9596,10589,11044,13162,13414,13856,14346,14779,16333,18897
GRCptg000006l	19093	39297	Grc103;Grc103.48	40	+	19093	39297	255,0,0	22	101,42,90,25,96,63,126,60,231,158,157,63,162,198,165,127,51,77,61,65,133,1307	0,817,1078,1389,2090,2821,3705,5363,5756,6521,7122,8013,9596,10589,11044,13162,13414,13856,14346,14779,16333,18897
GRCptg000006l	19093	39297	Grc103;Grc103.49	40	+	19093	39297	255,0,0	23	101,42,90,48,96,66,63,126,60,231,158,157,63,162,198,165,127,51,77,61,65,133,1307	0,817,1078,1389,2090,2671,2821,3705,5363,5756,6521,7122,8013,9596,10589,11044,13162,13414,13856,14346,14779,16333,18897
GRCptg000006l	19093	39297	Grc103;Grc103.50	40	+	19093	39297	255,0,0	23	101,42,90,48,96,63,126,144,60,231,158,157,63,162,198,165,127,51,77,61,65,133,1307	0,817,1078,1389,2090,2821,3705,4604,5363,5756,6521,7122,8013,9596,10589,11044,13162,13414,13856,14346,14779,16333,18897
GRCptg000006l	19093	39297	Grc103;Grc103.51	40	+	19093	39297	255,0,0	23	101,42,90,48,96,63,126,60,231,158,157,63,162,198,165,127,51,77,61,65,133,639,451	0,817,1078,1389,2090,2821,3705,5363,5756,6521,7122,8013,9596,10589,11044,13162,13414,13856,14346,14779,16333,18897,19753
GRCptg000006l	19093	39297	Grc103;Grc103.52	40	+	19093	39297	255,0,0	20	101,42,90,48,96,63,126,60,231,158,157,63,162,198,165,127,51,77,133,1307	0,817,1078,1389,2090,2821,3705,5363,5756,6521,7122,8013,9596,10589,11044,13162,13414,13856,16333,18897
GRCptg000006l	19093	39297	Grc103;Grc103.53	40	+	19093	39297	255,0,0	20	101,42,90,96,63,126,60,231,158,157,63,162,198,165,127,51,77,65,133,1307	0,817,1078,2090,2821,3705,5363,5756,6521,7122,8013,9596,10589,11044,13162,13414,13856,14779,16333,18897
GRCptg000006l	19093	39297	Grc103;Grc103.54	40	+	19093	39297	255,0,0	20	101,42,96,63,126,60,231,158,157,63,162,198,165,127,51,77,61,65,133,1307	0,817,2090,2821,3705,5363,5756,6521,7122,8013,9596,10589,11044,13162,13414,13856,14346,14779,16333,18897
GRCptg000006l	19093	39297	Grc103;Grc103.55	40	+	19093	39297	255,0,0	21	101,90,48,96,63,126,60,231,158,157,63,162,198,165,127,51,77,61,65,133,1307	0,1078,1389,2090,2821,3705,5363,5756,6521,7122,8013,9596,10589,11044,13162,13414,13856,14346,14779,16333,18897
GRCptg000006l	19093	39298	Grc103;Grc103.56	40	+	19093	39298	255,0,0	16	101,42,90,48,96,63,71,44,165,127,51,77,61,65,133,1308	0,817,1078,1389,2090,2821,3705,10743,11044,13162,13414,13856,14346,14779,16333,18897
GRCptg000006l	19093	39314	Grc103;Grc103.57	40	+	19093	39314	255,0,0	22	101,42,90,48,96,63,126,60,25,91,157,63,162,198,165,127,51,77,61,65,133,1324	0,817,1078,1389,2090,2821,3705,5363,5756,6588,7122,8013,9596,10589,11044,13162,13414,13856,14346,14779,16333,18897
GRCptg000006l	19093	39370	Grc103;Grc103.58	40	+	19093	39370	255,0,0	22	101,42,90,48,96,63,126,60,231,158,157,63,162,198,165,127,51,77,61,65,133,1380	0,817,1078,1389,2090,2821,3705,5363,5756,6521,7122,8013,9596,10589,11044,13162,13414,13856,14346,14779,16333,18897
GRCptg000006l	19093	39457	Grc103;Grc103.59	40	+	19093	39457	255,0,0	22	101,42,90,48,96,63,126,60,231,158,157,63,162,198,165,127,51,77,61,65,133,1467	0,817,1078,1389,2090,2821,3705,5363,5756,6521,7122,8013,9596,10589,11044,13162,13414,13856,14346,14779,16333,18897
GRCptg000006l	19093	39550	Grc103;Grc103.60	40	+	19093	39550	255,0,0	21	101,42,90,96,63,126,60,231,158,157,63,162,198,165,127,51,77,61,65,133,1560	0,817,1078,2090,2821,3705,5363,5756,6521,7122,8013,9596,10589,11044,13162,13414,13856,14346,14779,16333,18897
GRCptg000006l	19093	39895	Grc103;Grc103.61	40	+	19093	39895	255,0,0	21	101,42,90,48,96,63,126,60,231,158,157,63,162,198,165,127,51,77,65,133,1905	0,817,1078,1389,2090,2821,3705,5363,5756,6521,7122,8013,9596,10589,11044,13162,13414,13856,14779,16333,18897
GRCptg000006l	19093	39925	Grc103;Grc103.62	40	+	19093	39925	255,0,0	21	101,42,90,48,96,63,126,60,231,158,157,63,162,198,165,127,51,77,65,133,1935	0,817,1078,1389,2090,2821,3705,5363,5756,6521,7122,8013,9596,10589,11044,13162,13414,13856,14779,16333,18897
GRCptg000006l	19093	39931	Grc103;Grc103.63	40	+	19093	39931	255,0,0	22	101,42,90,48,96,63,126,60,231,158,157,63,162,198,165,127,51,77,61,65,133,1941	0,817,1078,1389,2090,2821,3705,5363,5756,6521,7122,8013,9596,10589,11044,13162,13414,13856,14346,14779,16333,18897
GRCptg000006l	19093	40084	Grc103;Grc103.64	40	+	19093	40084	255,0,0	22	101,42,90,48,96,63,126,60,231,158,157,63,162,198,165,127,51,77,61,65,133,2094	0,817,1078,1389,2090,2821,3705,5363,5756,6521,7122,8013,9596,10589,11044,13162,13414,13856,14346,14779,16333,18897
GRCptg000006l	19162	39296	Grc103;Grc103.65	40	+	19162	39296	255,0,0	22	215,42,90,48,96,63,126,60,231,158,157,63,162,198,165,127,51,77,61,65,133,1306	0,748,1009,1320,2021,2752,3636,5294,5687,6452,7053,7944,9527,10520,10975,13093,13345,13787,14277,14710,16264,18828
GRCptg000006l	19204	39297	Grc103;Grc103.66	40	+	19204	39297	255,0,0	20	95,90,48,96,63,126,60,231,158,157,63,162,198,165,127,51,77,65,133,1307	0,967,1278,1979,2710,3594,5252,5645,6410,7011,7902,9485,10478,10933,13051,13303,13745,14668,16222,18786
GRCptg000006l	19226	39297	Grc103;Grc103.67	40	+	19226	39297	255,0,0	20	73,90,96,63,126,60,231,158,157,63,162,198,165,127,51,77,61,65,133,1307	0,945,1957,2688,3572,5230,5623,6388,6989,7880,9463,10456,10911,13029,13281,13723,14213,14646,16200,18764
GRCptg000006l	19908	39297	Grc103;Grc103.68	40	+	19908	39297	255,0,0	21	44,90,48,96,63,59,60,231,158,157,63,162,198,165,127,51,77,61,65,133,1307	0,263,574,1275,2006,2957,4548,4941,5706,6307,7198,8781,9774,10229,12347,12599,13041,13531,13964,15518,18082
GRCptg000006l	20655	39297	Grc103;Grc103.69	40	+	20655	39297	255,0,0	20	53,96,63,126,172,60,231,158,157,63,162,198,165,127,51,77,61,65,133,1307	0,528,1259,2143,3014,3801,4194,4959,5560,6451,8034,9027,9482,11600,11852,12294,12784,13217,14771,17335
GRCptg000006l	20699	39297	Grc103;Grc103.70	40	+	20699	39297	255,0,0	19	274,96,63,126,60,231,158,157,63,162,198,165,127,51,77,61,65,133,1307	0,484,1215,2099,3757,4150,4915,5516,6407,7990,8983,9438,11556,11808,12250,12740,13173,14727,17291
GRCptg000006l	21100	39296	Grc103;Grc103.71	40	+	21100	39296	255,0,0	18	204,63,126,60,231,158,157,63,162,198,165,127,51,77,61,65,133,1306	0,814,1698,3356,3749,4514,5115,6006,7589,8582,9037,11155,11407,11849,12339,12772,14326,16890
GRCptg000006l	43217	141175	Grc104;Grc104.1	40	+	43217	141175	255,0,0	3	270,1688,497	0,2336,97461
GRCptg000006l	43217	141186	Grc104;Grc104.2	40	+	43217	141186	255,0,0	3	270,1014,508	0,3013,97461
GRCptg000006l	43226	46753	Grc104;Grc104.3	40	+	43226	46753	255,0,0	2	682,2687	0,840
GRCptg000006l	43226	46852	Grc104;Grc104.4	40	+	43226	46852	255,0,0	2	682,2786	0,840
GRCptg000006l	43226	282587	Grc104;Grc104.5	40	+	43226	282587	255,0,0	4	261,161,418,489	0,3724,4008,238872
GRCptg000006l	43226	283279	Grc104;Grc104.6	40	+	43226	283279	255,0,0	4	261,2711,418,1181	0,1174,4008,238872
GRCptg000006l	43226	283279	Grc104;Grc104.7	40	+	43226	283279	255,0,0	4	261,161,418,1181	0,3724,4008,238872
GRCptg000006l	43226	283279	Grc104;Grc104.8	40	+	43226	283279	255,0,0	4	261,145,418,1181	0,3740,4008,238872
GRCptg000006l	43226	283279	Grc104;Grc104.9	40	+	43226	283279	255,0,0	4	682,3045,418,1181	0,840,4008,238872
GRCptg000006l	44102	283279	Grc104;Grc104.10	40	+	44102	283279	255,0,0	2	3550,1181	0,237996
GRCptg000006l	44207	283291	Grc104;Grc104.11	40	+	44207	283291	255,0,0	3	2904,418,1193	0,3027,237891
GRCptg000006l	44304	141175	Grc104;Grc104.12	40	+	44304	141175	255,0,0	3	642,2198,297	0,912,96574
GRCptg000006l	44480	141479	Grc104;Grc104.13	40	+	44480	141479	255,0,0	3	374,2859,243	0,93823,96756
GRCptg000006l	44580	141479	Grc104;Grc104.14	40	+	44580	141479	255,0,0	3	208,2923,243	0,93659,96656
GRCptg000006l	44742	141479	Grc104;Grc104.15	40	+	44742	141479	255,0,0	3	229,2740,243	0,93680,96494
GRCptg000006l	44752	141175	Grc104;Grc104.16	40	+	44752	141175	255,0,0	3	194,2025,497	0,464,95926
GRCptg000006l	44963	141479	Grc104;Grc104.17	40	+	44963	141479	255,0,0	3	455,2295,243	0,93904,96273
GRCptg000006l	45694	283279	Grc104;Grc104.18	40	+	45694	283279	255,0,0	3	1417,429,1181	0,1529,236404
GRCptg000006l	45755	141190	Grc104;Grc104.19	40	+	45755	141190	255,0,0	2	1489,512	0,94923
GRCptg000006l	46229	141479	Grc104;Grc104.20	40	+	46229	141479	255,0,0	3	179,1325,243	0,93608,95007
GRCptg000006l	46444	141187	Grc104;Grc104.21	40	+	46444	141187	255,0,0	2	970,309	0,94434
GRCptg000006l	46808	141175	Grc104;Grc104.22	40	+	46808	141175	255,0,0	2	533,370	0,93997
GRCptg000006l	46884	141479	Grc104;Grc104.23	40	+	46884	141479	255,0,0	2	360,798	0,93797
GRCptg000006l	47180	141482	Grc104;Grc104.24	40	+	47180	141482	255,0,0	3	14,531,246	0,93451,94056
GRCptg000006l	47535	136693	Grc104;Grc104.25	40	+	47535	136693	255,0,0	2	16,197	0,88961
GRCptg000006l	47669	141030	Grc104;Grc104.26	40	+	47669	141030	255,0,0	3	99,233,2220	0,89040,91141
GRCptg000006l	47728	137246	Grc104;Grc104.27	40	+	47728	137246	255,0,0	2	40,537	0,88981
GRCptg000006l	47728	137278	Grc104;Grc104.28	40	+	47728	137278	255,0,0	2	40,569	0,88981
GRCptg000006l	47728	137416	Grc104;Grc104.29	40	+	47728	137416	255,0,0	2	40,707	0,88981
GRCptg000006l	47728	141029	Grc104;Grc104.30	40	+	47728	141029	255,0,0	2	40,4320	0,88981
GRCptg000006l	47728	141084	Grc104;Grc104.31	40	+	47728	141084	255,0,0	2	40,4375	0,88981
GRCptg000006l	47728	141128	Grc104;Grc104.32	40	+	47728	141128	255,0,0	2	40,4419	0,88981
GRCptg000006l	47728	141145	Grc104;Grc104.33	40	+	47728	141145	255,0,0	2	40,4436	0,88981
GRCptg000006l	47728	141479	Grc104;Grc104.34	40	+	47728	141479	255,0,0	4	40,233,3945,243	0,88981,89489,93508
GRCptg000006l	47728	141479	Grc104;Grc104.35	40	+	47728	141479	255,0,0	4	40,233,2352,243	0,88981,91082,93508
GRCptg000006l	47728	141479	Grc104;Grc104.36	40	+	47728	141479	255,0,0	4	40,233,2174,243	0,88981,91260,93508
GRCptg000006l	47728	141479	Grc104;Grc104.37	40	+	47728	141479	255,0,0	3	40,4453,243	0,88981,93508
GRCptg000006l	136672	140277	Grc104;Grc104.38	40	+	136672	140277	255,0,0	1	3605	0
GRCptg000006l	137615	141468	Grc104;Grc104.39	40	+	137615	141468	255,0,0	3	63,2352,232	0,1195,3621
GRCptg000006l	45029	49070	Grc105;Grc105.1	40	-	45029	49070	255,0,0	1	4041	0
GRCptg000006l	60576	65484	Grc106;Grc106.1	40	+	60576	65484	255,0,0	1	4908	0
GRCptg000006l	67884	161949	Grc107;Grc107.1	40	-	67884	161949	255,0,0	2	58,3480	0,90585
GRCptg000006l	68284	144386	Grc107;Grc107.2	40	-	68284	144386	255,0,0	2	2884,113	0,75989
GRCptg000006l	70675	157080	Grc107;Grc107.3	40	-	70675	157080	255,0,0	3	7,735,4572	0,73113,81833
GRCptg000006l	143780	159257	Grc107;Grc107.4	40	-	143780	159257	255,0,0	2	743,6749	0,8728
GRCptg000006l	152732	157881	Grc107;Grc107.5	40	-	152732	157881	255,0,0	1	5149	0
GRCptg000006l	152749	159259	Grc107;Grc107.6	40	-	152749	159259	255,0,0	1	6510	0
GRCptg000006l	154169	157207	Grc107;Grc107.7	40	-	154169	157207	255,0,0	1	3038	0
GRCptg000006l	154200	157843	Grc107;Grc107.8	40	-	154200	157843	255,0,0	1	3643	0
GRCptg000006l	158822	160887	Grc107;Grc107.9	40	-	158822	160887	255,0,0	1	2065	0
GRCptg000006l	88238	110677	Grc108;Grc108.1	40	-	88238	110677	255,0,0	21	1308,133,65,61,77,51,127,165,198,162,63,157,158,231,60,126,63,96,90,42,150	0,3739,5361,5798,6272,6740,6916,8996,9418,10447,12129,12926,13526,14218,14782,16374,17321,18021,19039,19348,22289
GRCptg000006l	88239	108168	Grc108;Grc108.2	40	-	88239	108168	255,0,0	19	1307,133,65,43,127,165,198,162,63,157,158,231,60,126,63,96,90,42,188	0,3738,5360,5797,6915,8995,9417,10446,12128,12925,13525,14217,14781,16373,17320,18020,19038,19347,19741
GRCptg000006l	88241	110772	Grc108;Grc108.3	40	-	88241	110772	255,0,0	21	1305,133,65,61,77,51,127,165,198,162,63,157,158,231,60,126,63,96,90,42,256	0,3736,5358,5795,6269,6737,6913,8993,9415,10444,12126,12923,13523,14215,14779,16371,17318,18018,19036,19345,22275
GRCptg000006l	88551	106839	Grc108;Grc108.4	40	-	88551	106839	255,0,0	19	995,133,65,61,77,51,127,165,198,162,63,157,158,231,60,126,63,96,274	0,3426,5048,5485,5959,6427,6603,8683,9105,10134,11816,12613,13213,13905,14469,16061,17008,17708,18014
GRCptg000006l	88551	108445	Grc108;Grc108.5	40	-	88551	108445	255,0,0	22	995,133,65,61,77,51,127,165,198,162,63,157,158,231,60,126,63,96,48,90,42,206	0,3426,5048,5485,5959,6427,6603,8683,9105,10134,11816,12613,13213,13905,14469,16061,17008,17708,18457,18726,19035,19688
GRCptg000006l	88552	108445	Grc108;Grc108.6	40	-	88552	108445	255,0,0	21	994,133,65,61,77,51,127,165,198,162,63,157,158,231,60,126,63,96,90,42,101	0,3425,5047,5484,5958,6426,6602,8682,9104,10133,11815,12612,13212,13904,14468,16060,17007,17707,18725,19034,19792
GRCptg000006l	88693	108445	Grc108;Grc108.7	40	-	88693	108445	255,0,0	21	853,133,65,77,51,127,165,198,162,63,157,158,231,60,126,63,96,48,90,42,101	0,3284,4906,5817,6285,6461,8541,8963,9992,11674,12471,13071,13763,14327,15919,16866,17566,18315,18584,18893,19651
GRCptg000006l	88743	108445	Grc108;Grc108.8	40	-	88743	108445	255,0,0	21	803,133,65,61,77,51,127,165,198,162,63,157,158,231,60,126,63,96,90,42,101	0,3234,4856,5293,5767,6235,6411,8491,8913,9942,11624,12421,13021,13713,14277,15869,16816,17516,18534,18843,19601
GRCptg000006l	88756	108445	Grc108;Grc108.9	40	-	88756	108445	255,0,0	21	790,133,65,77,51,127,165,198,162,63,157,158,231,60,126,63,96,48,90,42,101	0,3221,4843,5754,6222,6398,8478,8900,9929,11611,12408,13008,13700,14264,15856,16803,17503,18252,18521,18830,19588
GRCptg000006l	88884	108445	Grc108;Grc108.10	40	-	88884	108445	255,0,0	21	662,133,65,61,77,51,127,165,198,162,63,157,158,231,60,126,63,96,90,42,101	0,3093,4715,5152,5626,6094,6270,8350,8772,9801,11483,12280,12880,13572,14136,15728,16675,17375,18393,18702,19460
GRCptg000006l	89087	108445	Grc108;Grc108.11	40	-	89087	108445	255,0,0	21	459,133,65,77,51,127,165,198,162,63,157,158,231,60,126,63,96,48,90,42,101	0,2890,4512,5423,5891,6067,8147,8569,9598,11280,12077,12677,13369,13933,15525,16472,17172,17921,18190,18499,19257
GRCptg000006l	89142	108445	Grc108;Grc108.12	40	-	89142	108445	255,0,0	21	404,133,65,77,51,127,165,198,162,63,157,158,231,60,126,63,96,48,90,42,101	0,2835,4457,5368,5836,6012,8092,8514,9543,11225,12022,12622,13314,13878,15470,16417,17117,17866,18135,18444,19202
GRCptg000006l	89205	108445	Grc108;Grc108.13	40	-	89205	108445	255,0,0	22	341,133,65,61,77,51,127,165,198,162,63,157,158,231,60,126,63,96,48,90,42,101	0,2772,4394,4831,5305,5773,5949,8029,8451,9480,11162,11959,12559,13251,13815,15407,16354,17054,17803,18072,18381,19139
GRCptg000006l	93058	108445	Grc108;Grc108.14	40	-	93058	108445	255,0,0	20	606,61,77,51,127,165,198,162,63,157,158,231,60,126,63,96,48,90,42,101	0,978,1452,1920,2096,4176,4598,5627,7309,8106,8706,9398,9962,11554,12501,13201,13950,14219,14528,15286
GRCptg000006l	93271	108445	Grc108;Grc108.15	40	-	93271	108445	255,0,0	20	393,61,77,51,127,165,198,162,63,157,158,231,60,126,63,96,48,90,42,101	0,765,1239,1707,1883,3963,4385,5414,7096,7893,8493,9185,9749,11341,12288,12988,13737,14006,14315,15073
GRCptg000006l	94818	108445	Grc108;Grc108.16	40	-	94818	108445	255,0,0	17	211,127,165,198,162,63,157,158,231,60,126,63,96,48,90,42,101	0,336,2416,2838,3867,5549,6346,6946,7638,8202,9794,10741,11441,12190,12459,12768,13526
GRCptg000006l	95571	108445	Grc108;Grc108.17	40	-	95571	108445	255,0,0	15	1828,198,162,63,157,158,231,60,126,63,96,48,90,42,101	0,2085,3114,4796,5593,6193,6885,7449,9041,9988,10688,11437,11706,12015,12773
GRCptg000006l	95768	108445	Grc108;Grc108.18	40	-	95768	108445	255,0,0	15	1631,198,162,63,157,158,231,60,126,63,96,48,90,42,101	0,1888,2917,4599,5396,5996,6688,7252,8844,9791,10491,11240,11509,11818,12576
GRCptg000006l	96236	106839	Grc108;Grc108.19	40	-	96236	106839	255,0,0	12	1163,198,162,63,157,158,231,60,126,63,96,274	0,1420,2449,4131,4928,5528,6220,6784,8376,9323,10023,10329
GRCptg000006l	96361	108445	Grc108;Grc108.20	40	-	96361	108445	255,0,0	15	1038,198,162,63,157,158,231,60,126,63,96,48,90,42,101	0,1295,2324,4006,4803,5403,6095,6659,8251,9198,9898,10647,10916,11225,11983
GRCptg000006l	96612	108445	Grc108;Grc108.21	40	-	96612	108445	255,0,0	15	787,198,162,63,157,158,231,60,126,63,96,48,90,42,101	0,1044,2073,3755,4552,5152,5844,6408,8000,8947,9647,10396,10665,10974,11732
GRCptg000006l	97207	108445	Grc108;Grc108.22	40	-	97207	108445	255,0,0	15	192,198,162,63,157,158,231,60,126,63,96,48,90,42,101	0,449,1478,3160,3957,4557,5249,5813,7405,8352,9052,9801,10070,10379,11137
GRCptg000006l	99496	108407	Grc108;Grc108.23	40	-	99496	108407	255,0,0	12	934,157,158,231,60,126,63,96,48,90,42,63	0,1668,2268,2960,3524,5116,6063,6763,7512,7781,8090,8848
GRCptg000006l	102030	108445	Grc108;Grc108.24	40	-	102030	108445	255,0,0	9	657,60,126,63,96,48,90,42,101	0,990,2582,3529,4229,4978,5247,5556,6314
GRCptg000006l	103505	108445	Grc108;Grc108.25	40	-	103505	108445	255,0,0	8	362,126,63,96,48,90,42,101	0,1107,2054,2754,3503,3772,4081,4839
GRCptg000006l	103629	108445	Grc108;Grc108.26	40	-	103629	108445	255,0,0	8	238,126,63,96,48,90,42,101	0,983,1930,2630,3379,3648,3957,4715
GRCptg000006l	110683	133173	Grc109;Grc109.1	40	+	110683	133173	255,0,0	22	127,193,42,90,96,63,126,60,237,158,157,63,162,198,165,127,51,77,61,65,133,1307	0,2192,3101,3362,4374,5107,5991,7649,8042,8807,9408,10299,11882,12875,13330,15448,15700,16142,16632,17065,18619,21183
GRCptg000006l	110731	133173	Grc109;Grc109.2	40	+	110731	133173	255,0,0	23	79,42,90,48,96,63,126,60,25,119,158,157,63,162,198,165,127,51,77,61,65,133,1307	0,3053,3314,3624,4326,5059,5943,7601,7994,8106,8759,9360,10251,11834,12827,13282,15400,15652,16094,16584,17017,18571,21135
GRCptg000006l	110740	133173	Grc109;Grc109.3	40	+	110740	133173	255,0,0	20	70,42,90,96,63,126,60,231,158,157,63,162,198,165,127,51,77,65,133,1307	0,3044,3305,4317,5050,5934,7592,7985,8750,9351,10242,11825,12818,13273,15391,15643,16085,17008,18562,21126
GRCptg000006l	110803	133004	Grc109;Grc109.4	40	+	110803	133004	255,0,0	22	94,42,90,48,96,63,126,60,231,158,157,63,162,198,165,127,51,77,61,65,133,1138	0,2981,3242,3552,4254,4987,5871,7529,7922,8687,9288,10179,11762,12755,13210,15328,15580,16022,16512,16945,18499,21063
GRCptg000006l	110803	133115	Grc109;Grc109.5	40	+	110803	133115	255,0,0	23	94,193,42,90,48,96,63,126,60,231,158,157,63,162,198,165,127,51,77,61,65,133,1249	0,2072,2981,3242,3552,4254,4987,5871,7529,7922,8687,9288,10179,11762,12755,13210,15328,15580,16022,16512,16945,18499,21063
GRCptg000006l	110803	133173	Grc109;Grc109.6	40	+	110803	133173	255,0,0	24	83,193,42,90,48,96,66,63,126,60,231,158,157,63,162,198,165,127,51,77,61,65,133,1307	0,2072,2981,3242,3552,4254,4835,4987,5871,7529,7922,8687,9288,10179,11762,12755,13210,15328,15580,16022,16512,16945,18499,21063
GRCptg000006l	110803	133173	Grc109;Grc109.7	40	+	110803	133173	255,0,0	23	83,193,42,90,48,96,63,126,60,231,158,157,63,162,198,165,127,51,77,61,65,133,1307	0,2072,2981,3242,3552,4254,4987,5871,7529,7922,8687,9288,10179,11762,12755,13210,15328,15580,16022,16512,16945,18499,21063
GRCptg000006l	110803	133173	Grc109;Grc109.8	40	+	110803	133173	255,0,0	22	83,193,42,90,96,63,126,60,231,158,157,63,162,198,165,127,51,77,61,65,133,1307	0,2072,2981,3242,4254,4987,5871,7529,7922,8687,9288,10179,11762,12755,13210,15328,15580,16022,16512,16945,18499,21063
GRCptg000006l	110803	133173	Grc109;Grc109.9	40	+	110803	133173	255,0,0	23	83,182,42,90,48,96,63,126,60,231,158,157,63,162,198,165,127,51,77,61,65,133,1307	0,2083,2981,3242,3552,4254,4987,5871,7529,7922,8687,9288,10179,11762,12755,13210,15328,15580,16022,16512,16945,18499,21063
GRCptg000006l	110803	133173	Grc109;Grc109.10	40	+	110803	133173	255,0,0	24	94,29,193,42,90,48,96,63,126,60,231,158,157,63,162,198,165,127,51,77,61,65,133,1307	0,1316,2072,2981,3242,3552,4254,4987,5871,7529,7922,8687,9288,10179,11762,12755,13210,15328,15580,16022,16512,16945,18499,21063
GRCptg000006l	110803	133173	Grc109;Grc109.11	40	+	110803	133173	255,0,0	22	94,398,42,90,48,96,63,126,60,231,158,157,63,162,198,165,127,51,77,65,133,1307	0,1867,2981,3242,3552,4254,4987,5871,7529,7922,8687,9288,10179,11762,12755,13210,15328,15580,16022,16945,18499,21063
GRCptg000006l	110803	133173	Grc109;Grc109.12	40	+	110803	133173	255,0,0	24	94,193,42,90,48,96,63,126,60,25,119,158,157,63,162,198,165,127,51,77,61,65,133,1307	0,2072,2981,3242,3552,4254,4987,5871,7529,7922,8034,8687,9288,10179,11762,12755,13210,15328,15580,16022,16512,16945,18499,21063
GRCptg000006l	110803	133173	Grc109;Grc109.13	40	+	110803	133173	255,0,0	23	94,193,42,90,48,96,63,126,60,231,158,157,63,162,198,165,127,51,77,55,86,133,1307	0,2072,2981,3242,3552,4254,4987,5871,7529,7922,8687,9288,10179,11762,12755,13210,15328,15580,16022,16512,16924,18499,21063
GRCptg000006l	110803	133173	Grc109;Grc109.14	40	+	110803	133173	255,0,0	23	94,193,42,90,48,96,63,126,60,231,158,157,63,162,198,165,127,51,77,61,65,133,1307	0,2072,2981,3242,3552,4254,4987,5871,7529,7922,8687,9288,10179,11762,12755,13210,15328,15580,16022,16512,16945,18499,21063
GRCptg000006l	110803	133173	Grc109;Grc109.15	40	+	110803	133173	255,0,0	22	94,193,42,90,96,63,126,60,231,158,157,63,162,198,165,127,51,77,61,65,133,1307	0,2072,2981,3242,4254,4987,5871,7529,7922,8687,9288,10179,11762,12755,13210,15328,15580,16022,16512,16945,18499,21063
GRCptg000006l	110803	133173	Grc109;Grc109.16	40	+	110803	133173	255,0,0	22	94,42,90,48,96,63,126,60,231,158,157,63,162,198,165,127,51,77,61,65,133,1307	0,2981,3242,3552,4254,4987,5871,7529,7922,8687,9288,10179,11762,12755,13210,15328,15580,16022,16512,16945,18499,21063
GRCptg000006l	110803	133184	Grc109;Grc109.17	40	+	110803	133184	255,0,0	21	94,182,42,90,96,63,126,60,231,158,157,63,162,198,165,127,51,77,65,133,1318	0,2083,2981,3242,4254,4987,5871,7529,7922,8687,9288,10179,11762,12755,13210,15328,15580,16022,16945,18499,21063
GRCptg000006l	110806	133173	Grc109;Grc109.18	40	+	110806	133173	255,0,0	22	80,193,42,90,48,96,63,126,60,231,158,157,63,162,198,165,127,51,77,65,133,1307	0,2069,2978,3239,3549,4251,4984,5868,7526,7919,8684,9285,10176,11759,12752,13207,15325,15577,16019,16942,18496,21060
GRCptg000006l	110806	133173	Grc109;Grc109.19	40	+	110806	133173	255,0,0	23	91,193,42,90,48,96,63,126,60,231,158,157,63,180,198,165,127,51,77,61,65,133,1307	0,2069,2978,3239,3549,4251,4984,5868,7526,7919,8684,9285,10176,11741,12752,13207,15325,15577,16019,16509,16942,18496,21060
GRCptg000006l	112117	133173	Grc109;Grc109.20	40	+	112117	133173	255,0,0	23	32,182,42,90,48,96,63,126,60,231,158,157,63,180,198,165,127,51,77,61,65,133,1307	0,769,1667,1928,2238,2940,3673,4557,6215,6608,7373,7974,8865,10430,11441,11896,14014,14266,14708,15198,15631,17185,19749
GRCptg000006l	112119	133173	Grc109;Grc109.21	40	+	112119	133173	255,0,0	23	30,182,42,90,48,96,63,126,60,231,158,157,63,162,198,165,127,51,77,61,65,133,1307	0,767,1665,1926,2236,2938,3671,4555,6213,6606,7371,7972,8863,10446,11439,11894,14012,14264,14706,15196,15629,17183,19747
GRCptg000006l	112967	119115	Grc109;Grc109.22	40	+	112967	119115	255,0,0	9	101,42,90,48,96,63,126,60,390	0,817,1078,1388,2090,2823,3707,5365,5758
GRCptg000006l	112967	119347	Grc109;Grc109.23	40	+	112967	119347	255,0,0	9	101,42,90,48,96,63,126,60,622	0,817,1078,1388,2090,2823,3707,5365,5758
GRCptg000006l	112967	119444	Grc109;Grc109.24	40	+	112967	119444	255,0,0	9	101,42,90,48,96,63,126,60,719	0,817,1078,1388,2090,2823,3707,5365,5758
GRCptg000006l	112967	120986	Grc109;Grc109.25	40	+	112967	120986	255,0,0	12	101,42,90,48,96,63,126,60,231,158,157,206	0,817,1078,1388,2090,2823,3707,5365,5758,6523,7124,7813
GRCptg000006l	112967	123948	Grc109;Grc109.26	40	+	112967	123948	255,0,0	14	101,42,90,48,96,63,126,60,231,158,157,63,162,390	0,817,1078,1388,2090,2823,3707,5365,5758,6523,7124,8015,9598,10591
GRCptg000006l	112967	124246	Grc109;Grc109.27	40	+	112967	124246	255,0,0	15	101,42,90,48,96,63,126,60,231,158,157,63,162,198,233	0,817,1078,1388,2090,2823,3707,5365,5758,6523,7124,8015,9598,10591,11046
GRCptg000006l	112967	124304	Grc109;Grc109.28	40	+	112967	124304	255,0,0	15	101,42,90,48,96,63,126,60,231,158,157,63,162,198,291	0,817,1078,1388,2090,2823,3707,5365,5758,6523,7124,8015,9598,10591,11046
GRCptg000006l	112967	124390	Grc109;Grc109.29	40	+	112967	124390	255,0,0	15	101,42,90,48,96,63,126,60,231,158,157,63,162,198,377	0,817,1078,1388,2090,2823,3707,5365,5758,6523,7124,8015,9598,10591,11046
GRCptg000006l	112967	124445	Grc109;Grc109.30	40	+	112967	124445	255,0,0	15	101,42,90,48,96,63,126,60,231,158,157,63,162,198,432	0,817,1078,1388,2090,2823,3707,5365,5758,6523,7124,8015,9598,10591,11046
GRCptg000006l	112967	124523	Grc109;Grc109.31	40	+	112967	124523	255,0,0	15	101,42,90,48,96,63,126,60,231,158,157,63,162,198,510	0,817,1078,1388,2090,2823,3707,5365,5758,6523,7124,8015,9598,10591,11046
GRCptg000006l	112967	124856	Grc109;Grc109.32	40	+	112967	124856	255,0,0	15	101,42,90,48,96,63,126,60,231,158,157,63,162,198,843	0,817,1078,1388,2090,2823,3707,5365,5758,6523,7124,8015,9598,10591,11046
GRCptg000006l	112967	125088	Grc109;Grc109.33	40	+	112967	125088	255,0,0	15	101,42,90,48,96,63,126,60,231,158,157,63,162,198,1075	0,817,1078,1388,2090,2823,3707,5365,5758,6523,7124,8015,9598,10591,11046
GRCptg000006l	112967	125258	Grc109;Grc109.34	40	+	112967	125258	255,0,0	15	101,42,90,48,96,63,126,60,231,158,157,63,162,198,1245	0,817,1078,1388,2090,2823,3707,5365,5758,6523,7124,8015,9598,10591,11046
GRCptg000006l	112967	125409	Grc109;Grc109.35	40	+	112967	125409	255,0,0	15	101,42,90,48,96,63,126,60,231,158,157,63,162,198,1396	0,817,1078,1388,2090,2823,3707,5365,5758,6523,7124,8015,9598,10591,11046
GRCptg000006l	112967	126686	Grc109;Grc109.36	40	+	112967	126686	255,0,0	17	101,42,90,48,96,63,126,60,231,158,157,63,162,198,165,127,303	0,817,1078,1388,2090,2823,3707,5365,5758,6523,7124,8015,9598,10591,11046,13164,13416
GRCptg000006l	112967	126775	Grc109;Grc109.37	40	+	112967	126775	255,0,0	17	101,42,90,48,96,63,126,60,231,158,157,63,162,198,165,127,392	0,817,1078,1388,2090,2823,3707,5365,5758,6523,7124,8015,9598,10591,11046,13164,13416
GRCptg000006l	112967	128022	Grc109;Grc109.38	40	+	112967	128022	255,0,0	20	101,42,90,48,96,63,126,60,231,158,157,63,162,198,165,127,51,77,61,274	0,817,1078,1388,2090,2823,3707,5365,5758,6523,7124,8015,9598,10591,11046,13164,13416,13858,14348,14781
GRCptg000006l	112967	132066	Grc109;Grc109.39	40	+	112967	132066	255,0,0	22	101,42,90,48,96,63,126,60,231,158,157,63,162,198,165,127,51,77,61,65,133,200	0,817,1078,1388,2090,2823,3707,5365,5758,6523,7124,8015,9598,10591,11046,13164,13416,13858,14348,14781,16335,18899
GRCptg000006l	112967	132141	Grc109;Grc109.40	40	+	112967	132141	255,0,0	22	101,42,90,48,96,63,126,60,231,158,157,63,162,198,165,127,51,77,61,65,133,275	0,817,1078,1388,2090,2823,3707,5365,5758,6523,7124,8015,9598,10591,11046,13164,13416,13858,14348,14781,16335,18899
GRCptg000006l	112967	132266	Grc109;Grc109.41	40	+	112967	132266	255,0,0	22	101,42,90,48,96,63,126,60,231,158,157,63,162,198,165,127,51,77,61,65,133,400	0,817,1078,1388,2090,2823,3707,5365,5758,6523,7124,8015,9598,10591,11046,13164,13416,13858,14348,14781,16335,18899
GRCptg000006l	112967	132362	Grc109;Grc109.42	40	+	112967	132362	255,0,0	22	101,42,90,48,96,63,126,60,231,158,157,63,162,198,165,127,51,77,61,65,133,496	0,817,1078,1388,2090,2823,3707,5365,5758,6523,7124,8015,9598,10591,11046,13164,13416,13858,14348,14781,16335,18899
GRCptg000006l	112967	132402	Grc109;Grc109.43	40	+	112967	132402	255,0,0	21	101,42,90,48,96,63,126,60,231,158,157,63,162,198,165,127,51,77,65,133,536	0,817,1078,1388,2090,2823,3707,5365,5758,6523,7124,8015,9598,10591,11046,13164,13416,13858,14781,16335,18899
GRCptg000006l	112967	132532	Grc109;Grc109.44	40	+	112967	132532	255,0,0	22	101,42,90,48,96,63,126,60,231,158,157,63,162,198,165,127,51,77,61,65,133,666	0,817,1078,1388,2090,2823,3707,5365,5758,6523,7124,8015,9598,10591,11046,13164,13416,13858,14348,14781,16335,18899
GRCptg000006l	112967	132572	Grc109;Grc109.45	40	+	112967	132572	255,0,0	21	101,42,90,48,96,63,126,60,231,158,157,63,162,198,165,127,51,77,65,133,706	0,817,1078,1388,2090,2823,3707,5365,5758,6523,7124,8015,9598,10591,11046,13164,13416,13858,14781,16335,18899
GRCptg000006l	112967	132796	Grc109;Grc109.46	40	+	112967	132796	255,0,0	22	101,42,90,48,96,63,126,60,231,158,157,63,162,198,165,127,51,77,61,65,133,930	0,817,1078,1388,2090,2823,3707,5365,5758,6523,7124,8015,9598,10591,11046,13164,13416,13858,14348,14781,16335,18899
GRCptg000006l	112967	132927	Grc109;Grc109.47	40	+	112967	132927	255,0,0	22	101,42,90,48,96,63,126,60,231,158,157,63,162,198,165,127,51,77,61,65,133,1061	0,817,1078,1388,2090,2823,3707,5365,5758,6523,7124,8015,9598,10591,11046,13164,13416,13858,14348,14781,16335,18899
GRCptg000006l	112967	132952	Grc109;Grc109.48	40	+	112967	132952	255,0,0	22	101,42,90,48,96,63,126,60,231,158,157,63,162,198,165,127,51,77,61,65,133,1086	0,817,1078,1388,2090,2823,3707,5365,5758,6523,7124,8015,9598,10591,11046,13164,13416,13858,14348,14781,16335,18899
GRCptg000006l	112967	132962	Grc109;Grc109.49	40	+	112967	132962	255,0,0	21	101,42,90,96,63,126,60,231,158,157,63,162,198,165,127,51,77,61,65,133,1096	0,817,1078,2090,2823,3707,5365,5758,6523,7124,8015,9598,10591,11046,13164,13416,13858,14348,14781,16335,18899
GRCptg000006l	112967	132999	Grc109;Grc109.50	40	+	112967	132999	255,0,0	21	101,42,90,96,63,126,60,231,158,157,63,162,198,165,127,51,77,61,65,133,1133	0,817,1078,2090,2823,3707,5365,5758,6523,7124,8015,9598,10591,11046,13164,13416,13858,14348,14781,16335,18899
GRCptg000006l	112967	133106	Grc109;Grc109.51	40	+	112967	133106	255,0,0	21	101,42,90,96,63,126,60,231,158,157,63,162,198,165,127,51,77,61,65,133,1240	0,817,1078,2090,2823,3707,5365,5758,6523,7124,8015,9598,10591,11046,13164,13416,13858,14348,14781,16335,18899
GRCptg000006l	112967	133136	Grc109;Grc109.52	40	+	112967	133136	255,0,0	21	101,42,90,48,96,63,126,60,231,158,157,63,162,198,165,127,51,77,65,133,1270	0,817,1078,1388,2090,2823,3707,5365,5758,6523,7124,8015,9598,10591,11046,13164,13416,13858,14781,16335,18899
GRCptg000006l	112967	133173	Grc109;Grc109.53	40	+	112967	133173	255,0,0	20	101,42,90,96,63,126,60,231,158,157,63,162,198,165,127,51,77,65,133,1307	0,817,1078,2090,2823,3707,5365,5758,6523,7124,8015,9598,10591,11046,13164,13416,13858,14781,16335,18899
GRCptg000006l	112967	133200	Grc109;Grc109.54	40	+	112967	133200	255,0,0	22	101,42,90,48,96,63,126,60,231,158,157,63,162,198,165,127,51,77,61,65,133,1334	0,817,1078,1388,2090,2823,3707,5365,5758,6523,7124,8015,9598,10591,11046,13164,13416,13858,14348,14781,16335,18899
GRCptg000006l	112967	133225	Grc109;Grc109.55	40	+	112967	133225	255,0,0	21	101,42,90,96,63,126,60,237,158,157,63,162,198,165,127,51,77,61,65,133,1359	0,817,1078,2090,2823,3707,5365,5758,6523,7124,8015,9598,10591,11046,13164,13416,13858,14348,14781,16335,18899
GRCptg000006l	112967	133269	Grc109;Grc109.56	40	+	112967	133269	255,0,0	22	101,42,90,48,96,63,126,60,231,158,157,63,162,198,165,127,51,77,61,65,133,1403	0,817,1078,1388,2090,2823,3707,5365,5758,6523,7124,8015,9598,10591,11046,13164,13416,13858,14348,14781,16335,18899
GRCptg000006l	112967	133315	Grc109;Grc109.57	40	+	112967	133315	255,0,0	21	101,42,90,96,63,126,60,231,158,157,63,162,198,165,127,51,77,61,65,133,1449	0,817,1078,2090,2823,3707,5365,5758,6523,7124,8015,9598,10591,11046,13164,13416,13858,14348,14781,16335,18899
GRCptg000006l	112967	133357	Grc109;Grc109.58	40	+	112967	133357	255,0,0	22	101,42,90,48,96,63,126,60,231,158,157,63,162,198,165,127,51,77,61,65,133,1491	0,817,1078,1388,2090,2823,3707,5365,5758,6523,7124,8015,9598,10591,11046,13164,13416,13858,14348,14781,16335,18899
GRCptg000006l	112967	133453	Grc109;Grc109.59	40	+	112967	133453	255,0,0	22	101,42,90,48,96,63,126,60,231,158,157,63,162,198,165,127,51,77,61,65,133,1587	0,817,1078,1388,2090,2823,3707,5365,5758,6523,7124,8015,9598,10591,11046,13164,13416,13858,14348,14781,16335,18899
GRCptg000006l	112967	133489	Grc109;Grc109.60	40	+	112967	133489	255,0,0	22	101,42,90,48,96,63,126,60,231,158,157,63,162,198,165,127,51,77,61,65,133,1623	0,817,1078,1388,2090,2823,3707,5365,5758,6523,7124,8015,9598,10591,11046,13164,13416,13858,14348,14781,16335,18899
GRCptg000006l	112967	133707	Grc109;Grc109.61	40	+	112967	133707	255,0,0	22	101,42,90,48,96,63,126,60,231,158,157,63,162,198,165,127,51,77,61,65,133,1841	0,817,1078,1388,2090,2823,3707,5365,5758,6523,7124,8015,9598,10591,11046,13164,13416,13858,14348,14781,16335,18899
GRCptg000006l	113004	133157	Grc109;Grc109.62	40	+	113004	133157	255,0,0	22	64,42,90,48,96,63,126,60,231,158,157,63,162,198,165,127,51,77,61,65,133,1291	0,780,1041,1351,2053,2786,3670,5328,5721,6486,7087,7978,9561,10554,11009,13127,13379,13821,14311,14744,16298,18862
GRCptg000006l	113073	133192	Grc109;Grc109.63	40	+	113073	133192	255,0,0	22	100,42,90,48,96,63,126,60,231,158,157,63,162,198,165,127,51,77,61,65,133,1326	0,711,972,1282,1984,2717,3601,5259,5652,6417,7018,7909,9492,10485,10940,13058,13310,13752,14242,14675,16229,18793
GRCptg000006l	113102	133173	Grc109;Grc109.64	40	+	113102	133173	255,0,0	21	71,42,86,96,63,126,60,231,158,157,63,162,198,165,127,51,77,61,65,133,1307	0,682,947,1955,2688,3572,5230,5623,6388,6989,7880,9463,10456,10911,13029,13281,13723,14213,14646,16200,18764
GRCptg000006l	113200	133346	Grc109;Grc109.65	40	+	113200	133346	255,0,0	21	51,90,48,96,63,126,60,231,158,157,63,162,198,165,127,51,77,61,65,133,1480	0,845,1155,1857,2590,3474,5132,5525,6290,6891,7782,9365,10358,10813,12931,13183,13625,14115,14548,16102,18666
GRCptg000006l	113244	133173	Grc109;Grc109.66	40	+	113244	133173	255,0,0	21	188,42,90,96,63,126,60,231,158,157,63,162,198,165,127,51,77,61,65,133,1307	0,540,801,1813,2546,3430,5088,5481,6246,6847,7738,9321,10314,10769,12887,13139,13581,14071,14504,16058,18622
GRCptg000006l	113248	133173	Grc109;Grc109.67	40	+	113248	133173	255,0,0	21	184,42,90,48,96,63,126,60,231,158,157,63,162,198,165,127,51,77,65,133,1307	0,536,797,1107,1809,2542,3426,5084,5477,6242,6843,7734,9317,10310,10765,12883,13135,13577,14500,16054,18618
GRCptg000006l	113361	132640	Grc109;Grc109.68	40	+	113361	132640	255,0,0	22	71,42,90,48,96,63,126,60,231,158,157,63,162,198,165,127,51,77,61,65,133,774	0,423,684,994,1696,2429,3313,4971,5364,6129,6730,7621,9204,10197,10652,12770,13022,13464,13954,14387,15941,18505
GRCptg000006l	114072	133289	Grc109;Grc109.69	40	+	114072	133289	255,0,0	20	63,48,96,63,126,60,231,158,157,63,162,198,165,127,51,77,61,65,133,1423	0,283,985,1718,2602,4260,4653,5418,6019,6910,8493,9486,9941,12059,12311,12753,13243,13676,15230,17794
GRCptg000006l	114529	133173	Grc109;Grc109.70	40	+	114529	133173	255,0,0	18	53,96,63,126,60,231,158,157,63,162,198,165,127,51,77,65,133,1307	0,528,1261,2145,3803,4196,4961,5562,6453,8036,9029,9484,11602,11854,12296,13219,14773,17337
GRCptg000006l	114534	133290	Grc109;Grc109.71	40	+	114534	133290	255,0,0	18	313,96,63,126,60,231,158,157,63,162,198,165,127,51,77,65,133,1424	0,523,1256,2140,3798,4191,4956,5557,6448,8031,9024,9479,11597,11849,12291,13214,14768,17332
GRCptg000006l	114544	133173	Grc109;Grc109.72	40	+	114544	133173	255,0,0	20	303,96,102,63,126,60,237,158,157,63,162,198,165,127,51,77,61,65,133,1307	0,513,719,1246,2130,3788,4181,4946,5547,6438,8021,9014,9469,11587,11839,12281,12771,13204,14758,17322
GRCptg000006l	114554	133173	Grc109;Grc109.73	40	+	114554	133173	255,0,0	20	28,69,96,63,126,60,231,158,157,63,162,198,165,127,51,77,61,65,133,1307	0,360,503,1236,2120,3778,4171,4936,5537,6428,8011,9004,9459,11577,11829,12271,12761,13194,14748,17312
GRCptg000006l	115170	133173	Grc109;Grc109.74	40	+	115170	133173	255,0,0	18	195,63,126,60,231,158,157,63,162,198,165,127,51,77,61,65,133,1307	0,620,1504,3162,3555,4320,4921,5812,7395,8388,8843,10961,11213,11655,12145,12578,14132,16696
GRCptg000006l	145494	146573	Grc110;Grc110.1	40	+	145494	146573	255,0,0	1	1079	0
GRCptg000006l	146405	150920	Grc110;Grc110.2	40	+	146405	150920	255,0,0	2	1332,1183	0,3332
GRCptg000006l	151110	152483	Grc111;Grc111.1	40	+	151110	152483	255,0,0	1	1373	0
GRCptg000006l	168463	193450	Grc112;Grc112.1	40	-	168463	193450	255,0,0	16	798,100,161,154,166,157,142,132,252,195,54,159,80,70,47,424	0,1928,2478,4254,6494,8013,10034,11227,13247,14458,15427,16413,17709,19033,21733,24563
GRCptg000006l	168534	193439	Grc112;Grc112.2	40	-	168534	193439	255,0,0	16	727,100,161,154,166,157,142,132,252,195,54,159,80,70,47,413	0,1857,2407,4183,6423,7942,9963,11156,13176,14387,15356,16342,17638,18962,21662,24492
GRCptg000006l	168540	193441	Grc112;Grc112.3	40	-	168540	193441	255,0,0	16	721,100,191,154,166,157,142,132,252,195,54,159,80,70,47,415	0,1851,2371,4177,6417,7936,9957,11150,13170,14381,15350,16336,17632,18956,21656,24486
GRCptg000006l	168563	193441	Grc112;Grc112.4	40	-	168563	193441	255,0,0	16	698,100,161,154,166,157,142,132,252,195,54,159,80,70,47,415	0,1828,2378,4154,6394,7913,9934,11127,13147,14358,15327,16313,17609,18933,21633,24463
GRCptg000006l	168606	186570	Grc112;Grc112.5	40	-	168606	186570	255,0,0	14	655,100,161,154,166,157,142,132,252,195,54,159,80,201	0,1785,2335,4111,6351,7870,9891,11084,13104,14315,15284,16270,17566,17763
GRCptg000006l	168606	191625	Grc112;Grc112.6	40	-	168606	191625	255,0,0	16	655,100,161,154,166,157,142,132,252,195,54,159,80,70,47,257	0,1785,2335,4111,6351,7870,9891,11084,13104,14315,15284,16270,17566,18890,21590,22762
GRCptg000006l	168606	193439	Grc112;Grc112.7	40	-	168606	193439	255,0,0	16	655,100,161,154,166,157,142,132,252,195,54,159,80,70,47,413	0,1785,2335,4111,6351,7870,9891,11084,13104,14315,15284,16270,17566,18890,21590,24420
GRCptg000006l	168606	193439	Grc112;Grc112.8	40	-	168606	193439	255,0,0	17	655,100,161,154,166,157,142,132,252,15,54,159,80,70,47,144,148	0,1785,2335,4111,6351,7870,9891,11084,13104,14495,15284,16270,17566,18890,21590,24420,24685
GRCptg000006l	168606	193440	Grc112;Grc112.9	40	-	168606	193440	255,0,0	17	655,100,161,154,166,157,142,132,252,234,195,54,159,80,70,47,414	0,1785,2335,4111,6351,7870,9891,11084,13104,13536,14315,15284,16270,17566,18890,21590,24420
GRCptg000006l	168606	193440	Grc112;Grc112.10	40	-	168606	193440	255,0,0	17	655,100,161,154,166,157,142,132,252,195,54,159,80,70,47,144,149	0,1785,2335,4111,6351,7870,9891,11084,13104,14315,15284,16270,17566,18890,21590,24420,24685
GRCptg000006l	168606	193441	Grc112;Grc112.11	40	-	168606	193441	255,0,0	17	655,100,161,154,166,157,142,132,252,93,195,54,159,80,70,47,415	0,1785,2335,4111,6351,7870,9891,11084,13104,13677,14315,15284,16270,17566,18890,21590,24420
GRCptg000006l	168606	193441	Grc112;Grc112.12	40	-	168606	193441	255,0,0	17	655,100,161,154,166,157,142,132,252,195,54,159,80,70,47,67,415	0,1785,2335,4111,6351,7870,9891,11084,13104,14315,15284,16270,17566,18890,21590,22762,24420
GRCptg000006l	168606	193441	Grc112;Grc112.13	40	-	168606	193441	255,0,0	16	655,100,161,154,166,157,142,132,252,15,54,159,80,70,47,415	0,1785,2335,4111,6351,7870,9891,11084,13104,14495,15284,16270,17566,18890,21590,24420
GRCptg000006l	168606	193450	Grc112;Grc112.14	40	-	168606	193450	255,0,0	14	2496,154,166,157,142,132,252,195,54,159,80,70,47,424	0,4111,6351,7870,9891,11084,13104,14315,15284,16270,17566,18890,21590,24420
GRCptg000006l	168606	193500	Grc112;Grc112.15	40	-	168606	193500	255,0,0	17	655,100,161,154,166,157,142,132,252,195,54,159,80,70,47,145,64	0,1785,2335,4111,6351,7870,9891,11084,13104,14315,15284,16270,17566,18890,21590,24420,24830
GRCptg000006l	168612	190316	Grc112;Grc112.16	40	-	168612	190316	255,0,0	15	649,100,161,154,166,157,142,132,252,195,54,159,80,70,120	0,1779,2329,4105,6345,7864,9885,11078,13098,14309,15278,16264,17560,18884,21584
GRCptg000006l	168612	193439	Grc112;Grc112.17	40	-	168612	193439	255,0,0	16	649,100,194,154,166,157,142,132,252,195,54,159,80,70,47,413	0,1779,2296,4105,6345,7864,9885,11078,13098,14309,15278,16264,17560,18884,21584,24414
GRCptg000006l	168635	191625	Grc112;Grc112.18	40	-	168635	191625	255,0,0	16	626,100,161,154,166,157,142,132,252,195,54,159,80,70,47,257	0,1756,2306,4082,6322,7841,9862,11055,13075,14286,15255,16241,17537,18861,21561,22733
GRCptg000006l	168643	193440	Grc112;Grc112.19	40	-	168643	193440	255,0,0	16	618,100,161,154,166,157,142,132,252,195,54,159,80,70,47,414	0,1748,2298,4074,6314,7833,9854,11047,13067,14278,15247,16233,17529,18853,21553,24383
GRCptg000006l	168676	193441	Grc112;Grc112.20	40	-	168676	193441	255,0,0	17	585,100,161,154,166,157,142,132,252,234,195,54,159,80,70,47,415	0,1715,2265,4041,6281,7800,9821,11014,13034,13466,14245,15214,16200,17496,18820,21520,24350
GRCptg000006l	168689	193441	Grc112;Grc112.21	40	-	168689	193441	255,0,0	16	572,100,161,154,166,157,142,132,252,195,54,159,80,70,47,415	0,1702,2252,4028,6268,7787,9808,11001,13021,14232,15201,16187,17483,18807,21507,24337
GRCptg000006l	168714	193439	Grc112;Grc112.22	40	-	168714	193439	255,0,0	16	547,100,161,154,166,157,142,132,252,195,54,159,80,70,47,413	0,1677,2227,4003,6243,7762,9783,10976,12996,14207,15176,16162,17458,18782,21482,24312
GRCptg000006l	168760	193441	Grc112;Grc112.23	40	-	168760	193441	255,0,0	16	501,100,161,154,166,157,142,132,252,195,54,159,80,70,47,415	0,1631,2181,3957,6197,7716,9737,10930,12950,14161,15130,16116,17412,18736,21436,24266
GRCptg000006l	168816	193439	Grc112;Grc112.24	40	-	168816	193439	255,0,0	16	445,100,161,154,166,157,142,132,252,195,54,159,80,70,47,413	0,1575,2125,3901,6141,7660,9681,10874,12894,14105,15074,16060,17356,18680,21380,24210
GRCptg000006l	168886	193439	Grc112;Grc112.25	40	-	168886	193439	255,0,0	16	375,100,161,154,166,157,142,132,252,195,54,159,80,70,47,413	0,1505,2055,3831,6071,7590,9611,10804,12824,14035,15004,15990,17286,18610,21310,24140
GRCptg000006l	169295	193441	Grc112;Grc112.26	40	-	169295	193441	255,0,0	16	1021,100,161,154,166,157,142,132,252,195,54,159,80,70,47,415	0,1096,1646,3422,5662,7181,9202,10395,12415,13626,14595,15581,16877,18201,20901,23731
GRCptg000006l	170391	193437	Grc112;Grc112.27	40	-	170391	193437	255,0,0	15	100,161,154,166,157,142,132,252,195,54,159,80,70,47,411	0,550,2326,4566,6085,8106,9299,11319,12530,13499,14485,15781,17105,19805,22635
GRCptg000006l	170565	193439	Grc112;Grc112.28	40	-	170565	193439	255,0,0	14	537,154,166,157,142,132,252,195,54,159,80,70,47,413	0,2152,4392,5911,7932,9125,11145,12356,13325,14311,15607,16931,19631,22461
GRCptg000006l	170736	193441	Grc112;Grc112.29	40	-	170736	193441	255,0,0	14	366,154,166,157,142,132,252,195,54,159,80,70,47,415	0,1981,4221,5740,7761,8954,10974,12185,13154,14140,15436,16760,19460,22290
GRCptg000006l	172510	193439	Grc112;Grc112.30	40	-	172510	193439	255,0,0	13	361,166,157,142,132,252,195,54,159,80,70,47,413	0,2447,3966,5987,7180,9200,10411,11380,12366,13662,14986,17686,20516
GRCptg000006l	172551	193439	Grc112;Grc112.31	40	-	172551	193439	255,0,0	13	320,166,157,142,132,252,195,54,159,80,70,47,413	0,2406,3925,5946,7139,9159,10370,11339,12325,13621,14945,17645,20475
GRCptg000006l	172630	184964	Grc112;Grc112.32	40	-	172630	184964	255,0,0	9	241,166,157,142,132,252,195,54,88	0,2327,3846,5867,7060,9080,10291,11260,12246
GRCptg000006l	172918	193441	Grc112;Grc112.33	40	-	172918	193441	255,0,0	11	3715,142,132,252,195,54,159,80,70,47,415	0,5579,6772,8792,10003,10972,11958,13254,14578,17278,20108
GRCptg000006l	174571	193441	Grc112;Grc112.34	40	-	174571	193441	255,0,0	11	2062,142,132,252,195,54,159,80,70,47,415	0,3926,5119,7139,8350,9319,10305,11601,12925,15625,18455
GRCptg000006l	176003	193441	Grc112;Grc112.35	40	-	176003	193441	255,0,0	11	630,142,132,252,195,54,159,80,70,47,415	0,2494,3687,5707,6918,7887,8873,10169,11493,14193,17023
GRCptg000006l	179332	193441	Grc112;Grc112.36	40	-	179332	193441	255,0,0	9	490,252,195,54,159,80,70,47,415	0,2378,3589,4558,5544,6840,8164,10864,13694
GRCptg000006l	179429	193441	Grc112;Grc112.37	40	-	179429	193441	255,0,0	9	393,252,195,54,159,80,70,47,415	0,2281,3492,4461,5447,6743,8067,10767,13597
GRCptg000006l	181522	193439	Grc112;Grc112.38	40	-	181522	193439	255,0,0	8	440,195,54,159,80,70,47,413	0,1399,2368,3354,4650,5974,8674,11504
GRCptg000006l	181556	193439	Grc112;Grc112.39	40	-	181556	193439	255,0,0	8	406,195,54,159,80,70,47,413	0,1365,2334,3320,4616,5940,8640,11470
GRCptg000006l	184958	193441	Grc112;Grc112.40	40	-	184958	193441	255,0,0	5	77,80,70,47,415	0,1214,2538,5238,8068
GRCptg000006l	243686	292355	Grc113;Grc113.1	40	+	243686	292355	255,0,0	6	671,871,188,387,447,143	0,939,2440,2930,6560,48526
GRCptg000006l	243924	292356	Grc113;Grc113.2	40	+	243924	292356	255,0,0	5	1572,186,339,525,58	0,2202,2731,6322,48374
GRCptg000006l	244122	250830	Grc113;Grc113.3	40	+	244122	250830	255,0,0	4	1374,186,350,589	0,2004,2533,6119
GRCptg000006l	244199	300214	Grc113;Grc113.4	40	+	244199	300214	255,0,0	4	158,871,27,1156	0,426,1927,54859
GRCptg000006l	244759	292356	Grc113;Grc113.5	40	+	244759	292356	255,0,0	5	737,188,385,313,277	0,1367,1857,5482,47320
GRCptg000006l	245670	300216	Grc113;Grc113.6	40	+	245670	300216	255,0,0	2	297,2542	0,52004
GRCptg000006l	296306	300216	Grc113;Grc113.7	40	+	296306	300216	255,0,0	1	3910	0
GRCptg000006l	247241	250203	Grc114;Grc114.1	40	+	247241	250203	255,0,0	2	218,1719	0,1243
GRCptg000006l	247580	250205	Grc114;Grc114.2	40	+	247580	250205	255,0,0	1	2625	0
GRCptg000006l	252322	279009	Grc115;Grc115.1	40	-	252322	279009	255,0,0	14	1112,129,414,282,321,164,72,72,144,144,138,75,48,138	0,1352,2197,3426,4338,6598,8879,11005,13449,15578,17421,18738,24876,26549
GRCptg000006l	252385	279068	Grc115;Grc115.2	40	-	252385	279068	255,0,0	15	1049,129,219,48,282,321,164,72,72,144,144,138,75,48,197	0,1289,2134,2500,3363,4275,6535,8816,10942,13386,15515,17358,18675,24813,26486
GRCptg000006l	252391	279006	Grc115;Grc115.3	40	-	252391	279006	255,0,0	14	1043,129,414,282,321,164,72,72,144,144,138,75,48,135	0,1283,2128,3357,4269,6529,8810,10936,13380,15509,17352,18669,24807,26480
GRCptg000006l	252431	278158	Grc115;Grc115.4	40	-	252431	278158	255,0,0	15	1003,129,414,282,321,164,72,72,144,143,144,138,75,48,226	0,1243,2088,3317,4229,6489,8770,10896,13340,14730,15469,17312,18629,24767,25501
GRCptg000006l	252481	279009	Grc115;Grc115.5	40	-	252481	279009	255,0,0	14	953,129,414,282,321,164,72,72,144,144,138,75,48,138	0,1193,2038,3267,4179,6439,8720,10846,13290,15419,17262,18579,24717,26390
GRCptg000006l	252493	278059	Grc115;Grc115.6	40	-	252493	278059	255,0,0	14	941,129,414,282,321,164,72,72,144,144,138,75,48,127	0,1181,2026,3255,4167,6427,8708,10834,13278,15407,17250,18567,24705,25439
GRCptg000006l	252515	277689	Grc115;Grc115.7	40	-	252515	277689	255,0,0	14	919,129,414,282,321,164,72,72,144,144,138,75,48,123	0,1159,2004,3233,4145,6405,8686,10812,13256,15385,17228,18545,24683,25051
GRCptg000006l	252515	277770	Grc115;Grc115.8	40	-	252515	277770	255,0,0	15	919,129,219,48,282,321,164,72,72,144,144,138,75,48,204	0,1159,2004,2370,3233,4145,6405,8686,10812,13256,15385,17228,18545,24683,25051
GRCptg000006l	252515	277930	Grc115;Grc115.9	40	-	252515	277930	255,0,0	14	919,129,414,282,321,164,72,72,144,144,138,75,48,143	0,1159,2004,3233,4145,6405,8686,10812,13256,15385,17228,18545,24683,25272
GRCptg000006l	252515	278126	Grc115;Grc115.10	40	-	252515	278126	255,0,0	15	919,129,219,48,282,321,164,72,72,144,144,138,75,48,194	0,1159,2004,2370,3233,4145,6405,8686,10812,13256,15385,17228,18545,24683,25417
GRCptg000006l	252515	278126	Grc115;Grc115.11	40	-	252515	278126	255,0,0	14	919,129,414,282,321,164,72,72,144,144,138,75,48,194	0,1159,2004,3233,4145,6405,8686,10812,13256,15385,17228,18545,24683,25417
GRCptg000006l	252515	278128	Grc115;Grc115.12	40	-	252515	278128	255,0,0	15	919,129,219,48,282,321,164,72,72,144,144,138,75,48,36	0,1159,2004,2370,3233,4145,6405,8686,10812,13256,15385,17228,18545,24683,25577
GRCptg000006l	252515	278149	Grc115;Grc115.13	40	-	252515	278149	255,0,0	15	919,129,414,282,321,164,72,72,144,143,144,138,75,48,217	0,1159,2004,3233,4145,6405,8686,10812,13256,14646,15385,17228,18545,24683,25417
GRCptg000006l	252515	278187	Grc115;Grc115.14	40	-	252515	278187	255,0,0	14	919,129,414,282,321,164,72,72,144,144,138,75,48,95	0,1159,2004,3233,4145,6405,8686,10812,13256,15385,17228,18545,24683,25577
GRCptg000006l	252515	279009	Grc115;Grc115.15	40	-	252515	279009	255,0,0	16	919,129,219,48,282,321,164,72,72,144,144,138,75,48,107,138	0,1159,2004,2370,3233,4145,6405,8686,10812,13256,15385,17228,18545,24683,25894,26356
GRCptg000006l	252515	279068	Grc115;Grc115.16	40	-	252515	279068	255,0,0	15	919,129,219,114,282,321,164,72,72,144,144,138,75,48,197	0,1159,2004,2304,3233,4145,6405,8686,10812,13256,15385,17228,18545,24683,26356
GRCptg000006l	252515	279071	Grc115;Grc115.17	40	-	252515	279071	255,0,0	15	919,129,219,48,282,321,164,72,72,144,144,138,75,48,200	0,1159,2004,2370,3233,4145,6405,8686,10812,13256,15385,17228,18545,24683,26356
GRCptg000006l	252515	279125	Grc115;Grc115.18	40	-	252515	279125	255,0,0	14	919,129,414,282,321,164,72,72,144,144,138,75,48,254	0,1159,2004,3233,4145,6405,8686,10812,13256,15385,17228,18545,24683,26356
GRCptg000006l	252524	279009	Grc115;Grc115.19	40	-	252524	279009	255,0,0	15	910,129,414,282,321,164,72,72,144,144,138,75,48,107,138	0,1150,1995,3224,4136,6396,8677,10803,13247,15376,17219,18536,24674,25885,26347
GRCptg000006l	252596	279021	Grc115;Grc115.20	40	-	252596	279021	255,0,0	16	838,129,219,48,282,321,164,72,72,144,144,138,75,48,107,150	0,1078,1923,2289,3152,4064,6324,8605,10731,13175,15304,17147,18464,24602,25813,26275
GRCptg000006l	252616	279006	Grc115;Grc115.21	40	-	252616	279006	255,0,0	14	818,129,414,282,321,164,72,72,144,144,138,75,48,135	0,1058,1903,3132,4044,6304,8585,10711,13155,15284,17127,18444,24582,26255
GRCptg000006l	252670	278158	Grc115;Grc115.22	40	-	252670	278158	255,0,0	15	764,129,219,48,282,321,164,72,72,144,144,138,75,48,226	0,1004,1849,2215,3078,3990,6250,8531,10657,13101,15230,17073,18390,24528,25262
GRCptg000006l	252677	279009	Grc115;Grc115.23	40	-	252677	279009	255,0,0	14	757,129,414,282,321,164,72,72,144,144,138,75,48,138	0,997,1842,3071,3983,6243,8524,10650,13094,15223,17066,18383,24521,26194
GRCptg000006l	252980	279116	Grc115;Grc115.24	40	-	252980	279116	255,0,0	14	454,129,414,282,321,164,72,72,144,144,138,75,48,245	0,694,1539,2768,3680,5940,8221,10347,12791,14920,16763,18080,24218,25891
GRCptg000006l	253144	279073	Grc115;Grc115.25	40	-	253144	279073	255,0,0	14	290,129,414,282,321,164,72,72,144,144,138,75,48,202	0,530,1375,2604,3516,5776,8057,10183,12627,14756,16599,17916,24054,25727
GRCptg000006l	257090	279111	Grc115;Grc115.26	40	-	257090	279111	255,0,0	9	1994,72,72,144,144,138,75,48,240	0,4111,6237,8681,10810,12653,13970,20108,21781
GRCptg000006l	257142	279068	Grc115;Grc115.27	40	-	257142	279068	255,0,0	9	1942,72,72,144,144,138,75,48,197	0,4059,6185,8629,10758,12601,13918,20056,21729
GRCptg000006l	257490	279068	Grc115;Grc115.28	40	-	257490	279068	255,0,0	9	1594,72,72,144,144,138,75,48,197	0,3711,5837,8281,10410,12253,13570,19708,21381
GRCptg000006l	257660	279068	Grc115;Grc115.29	40	-	257660	279068	255,0,0	9	1424,72,72,144,144,138,75,48,197	0,3541,5667,8111,10240,12083,13400,19538,21211
GRCptg000006l	257807	279027	Grc115;Grc115.30	40	-	257807	279027	255,0,0	9	1277,72,72,144,144,138,75,48,156	0,3394,5520,7964,10093,11936,13253,19391,21064
GRCptg000006l	257892	278126	Grc115;Grc115.31	40	-	257892	278126	255,0,0	9	1192,72,72,144,144,138,75,48,194	0,3309,5435,7879,10008,11851,13168,19306,20040
GRCptg000006l	257892	279009	Grc115;Grc115.32	40	-	257892	279009	255,0,0	9	1192,72,72,144,144,138,75,48,138	0,3309,5435,7879,10008,11851,13168,19306,20979
GRCptg000006l	257933	279009	Grc115;Grc115.33	40	-	257933	279009	255,0,0	9	1151,72,72,144,144,138,75,48,138	0,3268,5394,7838,9967,11810,13127,19265,20938
GRCptg000006l	258403	279073	Grc115;Grc115.34	40	-	258403	279073	255,0,0	9	681,72,72,144,144,138,75,48,202	0,2798,4924,7368,9497,11340,12657,18795,20468
GRCptg000006l	301105	306982	Grc116;Grc116.1	40	-	301105	306982	255,0,0	2	810,2930	0,2947
GRCptg000006l	321017	327624	Grc117;Grc117.1	40	-	321017	327624	255,0,0	10	1431,366,393,157,91,133,169,152,177,185	0,2229,3040,3473,4069,4340,4839,5245,5631,6422
GRCptg000006l	321417	328481	Grc117;Grc117.2	40	-	321417	328481	255,0,0	10	1031,384,372,157,91,160,969,367,51,316	0,1829,2661,3073,3669,3940,4439,6022,6593,6748
GRCptg000006l	321419	328376	Grc117;Grc117.3	40	-	321419	328376	255,0,0	12	1029,384,372,160,91,160,169,152,177,367,51,211	0,1827,2659,3071,3667,3938,4437,4843,5229,6020,6591,6746
GRCptg000006l	322597	326733	Grc117;Grc117.4	40	-	322597	326733	255,0,0	6	2050,91,160,169,152,85	0,2489,2760,3259,3665,4051
GRCptg000006l	322608	328618	Grc117;Grc117.5	40	-	322608	328618	255,0,0	9	2039,91,160,169,152,177,367,51,453	0,2478,2749,3248,3654,4040,4831,5402,5557
GRCptg000006l	322608	329066	Grc117;Grc117.6	40	-	322608	329066	255,0,0	10	2039,91,160,169,152,177,367,51,291,27	0,2478,2749,3248,3654,4040,4831,5402,5557,6431
GRCptg000006l	322610	327775	Grc117;Grc117.7	40	-	322610	327775	255,0,0	6	2037,91,160,169,563,336	0,2476,2747,3246,3652,4829
GRCptg000006l	324098	325463	Grc117;Grc117.8	40	-	324098	325463	255,0,0	4	352,157,91,106	0,392,988,1259
GRCptg000006l	324270	325519	Grc117;Grc117.9	40	-	324270	325519	255,0,0	4	180,160,91,162	0,220,816,1087
GRCptg000006l	324526	325563	Grc117;Grc117.10	40	-	324526	325563	255,0,0	3	121,91,206	0,560,831
GRCptg000006l	324559	327610	Grc117;Grc117.11	40	-	324559	327610	255,0,0	7	88,160,160,169,152,177,171	0,458,798,1297,1703,2089,2880
GRCptg000006l	324565	327610	Grc117;Grc117.12	40	-	324565	327610	255,0,0	7	82,91,160,169,152,177,171	0,521,792,1291,1697,2083,2874
GRCptg000006l	325825	326839	Grc117;Grc117.13	40	-	325825	326839	255,0,0	3	200,152,191	0,437,823
GRCptg000006l	325837	328613	Grc117;Grc117.14	40	-	325837	328613	255,0,0	6	188,152,177,367,51,448	0,425,811,1602,2173,2328
GRCptg000006l	326258	327617	Grc117;Grc117.15	40	-	326258	327617	255,0,0	3	156,177,178	0,390,1181
GRCptg000006l	321576	324670	Grc118;Grc118.1	40	+	321576	324670	255,0,0	1	3094	0
GRCptg000006l	328889	333428	Grc119;Grc119.1	40	+	328889	333428	255,0,0	3	685,704,1360	0,2131,3179
GRCptg000006l	328889	333517	Grc119;Grc119.2	40	+	328889	333517	255,0,0	3	681,706,1449	0,2129,3179
GRCptg000006l	329519	334828	Grc120;Grc120.1	40	-	329519	334828	255,0,0	1	5309	0
GRCptg000006l	329519	334832	Grc120;Grc120.2	40	-	329519	334832	255,0,0	2	53,3813	0,1500
GRCptg000006l	329675	334845	Grc120;Grc120.3	40	-	329675	334845	255,0,0	1	5170	0
GRCptg000006l	332128	334822	Grc120;Grc120.4	40	-	332128	334822	255,0,0	2	2299,138	0,2556
GRCptg000006l	332128	334828	Grc120;Grc120.5	40	-	332128	334828	255,0,0	1	2700	0
GRCptg000006l	334939	337497	Grc121;Grc121.1	40	+	334939	337497	255,0,0	1	2558	0
GRCptg000007l	1231	4266	Grc122;Grc122.1	40	+	1231	4266	255,0,0	1	3035	0
GRCptg000007l	1506	5328	Grc123;Grc123.1	40	-	1506	5328	255,0,0	2	89,1427	0,2395
GRCptg000007l	15644	16986	Grc124;Grc124.1	40	+	15644	16986	255,0,0	1	1342	0
GRCptg000007l	16950	22161	Grc125;Grc125.1	40	-	16950	22161	255,0,0	1	5211	0
GRCptg000007l	17795	23328	Grc126;Grc126.1	40	+	17795	23328	255,0,0	1	5533	0
GRCptg000007l	21543	25683	Grc126;Grc126.2	40	+	21543	25683	255,0,0	1	4140	0
GRCptg000007l	33174	99891	Grc127;Grc127.1	40	+	33174	99891	255,0,0	4	215,20,107,1412	0,1342,64059,65305
GRCptg000007l	33179	35310	Grc127;Grc127.2	40	+	33179	35310	255,0,0	3	52,415,963	0,270,1168
GRCptg000007l	33200	35432	Grc127;Grc127.3	40	+	33200	35432	255,0,0	2	664,1085	0,1147
GRCptg000007l	33200	35516	Grc127;Grc127.4	40	+	33200	35516	255,0,0	3	31,259,1169	0,405,1147
GRCptg000007l	33200	35707	Grc127;Grc127.5	40	+	33200	35707	255,0,0	2	664,1360	0,1147
GRCptg000007l	33200	36055	Grc127;Grc127.6	40	+	33200	36055	255,0,0	2	249,1551	0,1304
GRCptg000007l	33200	36547	Grc127;Grc127.7	40	+	33200	36547	255,0,0	2	664,2200	0,1147
GRCptg000007l	33200	37190	Grc127;Grc127.8	40	+	33200	37190	255,0,0	2	664,2843	0,1147
GRCptg000007l	33200	148624	Grc127;Grc127.9	40	+	33200	148624	255,0,0	3	31,415,2729	0,111797,112695
GRCptg000007l	33201	148541	Grc127;Grc127.10	40	+	33201	148541	255,0,0	3	30,415,2646	0,111796,112694
GRCptg000007l	33202	99778	Grc127;Grc127.11	40	+	33202	99778	255,0,0	3	29,415,1598	0,64080,64978
GRCptg000007l	33202	99891	Grc127;Grc127.12	40	+	33202	99891	255,0,0	3	29,62,1461	0,64302,65228
GRCptg000007l	33202	99929	Grc127;Grc127.13	40	+	33202	99929	255,0,0	3	29,415,1749	0,64080,64978
GRCptg000007l	33203	35689	Grc127;Grc127.14	40	+	33203	35689	255,0,0	3	28,415,1342	0,246,1144
GRCptg000007l	33204	35304	Grc127;Grc127.15	40	+	33204	35304	255,0,0	2	660,957	0,1143
GRCptg000007l	33204	35382	Grc127;Grc127.16	40	+	33204	35382	255,0,0	2	660,1035	0,1143
GRCptg000007l	33204	35512	Grc127;Grc127.17	40	+	33204	35512	255,0,0	3	27,415,1165	0,245,1143
GRCptg000007l	33204	35586	Grc127;Grc127.18	40	+	33204	35586	255,0,0	3	27,415,1239	0,245,1143
GRCptg000007l	33204	35747	Grc127;Grc127.19	40	+	33204	35747	255,0,0	2	660,1400	0,1143
GRCptg000007l	33204	35791	Grc127;Grc127.20	40	+	33204	35791	255,0,0	2	660,1444	0,1143
GRCptg000007l	33204	35870	Grc127;Grc127.21	40	+	33204	35870	255,0,0	2	660,1523	0,1143
GRCptg000007l	33204	36054	Grc127;Grc127.22	40	+	33204	36054	255,0,0	3	121,266,1707	0,394,1143
GRCptg000007l	33204	36055	Grc127;Grc127.23	40	+	33204	36055	255,0,0	3	27,415,1708	0,245,1143
GRCptg000007l	33204	36055	Grc127;Grc127.24	40	+	33204	36055	255,0,0	3	31,441,1708	0,219,1143
GRCptg000007l	33204	36055	Grc127;Grc127.25	40	+	33204	36055	255,0,0	2	660,1708	0,1143
GRCptg000007l	33204	36268	Grc127;Grc127.26	40	+	33204	36268	255,0,0	3	27,193,1921	0,467,1143
GRCptg000007l	33204	98656	Grc127;Grc127.27	40	+	33204	98656	255,0,0	3	27,632,476	0,63861,64976
GRCptg000007l	33204	99286	Grc127;Grc127.28	40	+	33204	99286	255,0,0	3	27,632,1106	0,63861,64976
GRCptg000007l	33204	99549	Grc127;Grc127.29	40	+	33204	99549	255,0,0	3	27,632,1369	0,63861,64976
GRCptg000007l	33204	99740	Grc127;Grc127.30	40	+	33204	99740	255,0,0	3	27,415,1560	0,64078,64976
GRCptg000007l	33204	99799	Grc127;Grc127.31	40	+	33204	99799	255,0,0	3	27,632,1619	0,63861,64976
GRCptg000007l	33204	99818	Grc127;Grc127.32	40	+	33204	99818	255,0,0	3	27,415,1638	0,64078,64976
GRCptg000007l	33204	99891	Grc127;Grc127.33	40	+	33204	99891	255,0,0	3	27,632,1711	0,63861,64976
GRCptg000007l	33204	99891	Grc127;Grc127.34	40	+	33204	99891	255,0,0	3	27,415,2085	0,64078,64602
GRCptg000007l	33204	99891	Grc127;Grc127.35	40	+	33204	99891	255,0,0	3	27,415,1711	0,64078,64976
GRCptg000007l	33204	99891	Grc127;Grc127.36	40	+	33204	99891	255,0,0	3	27,193,1711	0,64300,64976
GRCptg000007l	33204	99891	Grc127;Grc127.37	40	+	33204	99891	255,0,0	3	71,473,1711	0,64020,64976
GRCptg000007l	33204	99891	Grc127;Grc127.38	40	+	33204	99891	255,0,0	3	313,210,1711	0,64283,64976
GRCptg000007l	33204	99973	Grc127;Grc127.39	40	+	33204	99973	255,0,0	3	27,632,1793	0,63861,64976
GRCptg000007l	33204	99991	Grc127;Grc127.40	40	+	33204	99991	255,0,0	3	27,415,1811	0,64078,64976
GRCptg000007l	33204	100027	Grc127;Grc127.41	40	+	33204	100027	255,0,0	3	27,632,1847	0,63861,64976
GRCptg000007l	33204	100054	Grc127;Grc127.42	40	+	33204	100054	255,0,0	3	27,193,1874	0,64300,64976
GRCptg000007l	33204	100089	Grc127;Grc127.43	40	+	33204	100089	255,0,0	3	27,84,1909	0,576,64976
GRCptg000007l	97034	99837	Grc127;Grc127.44	40	+	97034	99837	255,0,0	2	663,1657	0,1146
GRCptg000007l	97037	99510	Grc127;Grc127.45	40	+	97037	99510	255,0,0	2	660,1330	0,1143
GRCptg000007l	97037	100421	Grc127;Grc127.46	40	+	97037	100421	255,0,0	3	28,415,2241	0,245,1143
GRCptg000007l	97039	98701	Grc127;Grc127.47	40	+	97039	98701	255,0,0	2	658,521	0,1141
GRCptg000007l	97039	99378	Grc127;Grc127.48	40	+	97039	99378	255,0,0	2	658,1198	0,1141
GRCptg000007l	97039	99891	Grc127;Grc127.49	40	+	97039	99891	255,0,0	3	164,292,1711	0,366,1141
GRCptg000007l	97039	99891	Grc127;Grc127.50	40	+	97039	99891	255,0,0	2	372,1598	0,1254
GRCptg000007l	97051	99891	Grc127;Grc127.51	40	+	97051	99891	255,0,0	2	38,1042	0,1798
GRCptg000007l	97051	99891	Grc127;Grc127.52	40	+	97051	99891	255,0,0	1	2840	0
GRCptg000007l	144749	147673	Grc127;Grc127.53	40	+	144749	147673	255,0,0	3	31,84,1778	0,579,1146
GRCptg000007l	144752	147606	Grc127;Grc127.54	40	+	144752	147606	255,0,0	3	197,133,1711	0,527,1143
GRCptg000007l	144754	147606	Grc127;Grc127.55	40	+	144754	147606	255,0,0	2	548,1441	0,1411
GRCptg000007l	144754	147606	Grc127;Grc127.56	40	+	144754	147606	255,0,0	3	658,471,1052	0,1141,1800
GRCptg000007l	144754	148150	Grc127;Grc127.57	40	+	144754	148150	255,0,0	2	658,2255	0,1141
GRCptg000007l	144754	148460	Grc127;Grc127.58	40	+	144754	148460	255,0,0	3	26,193,2565	0,465,1141
GRCptg000007l	144754	148497	Grc127;Grc127.59	40	+	144754	148497	255,0,0	2	658,2602	0,1141
GRCptg000007l	145229	147652	Grc127;Grc127.60	40	+	145229	147652	255,0,0	2	183,1757	0,666
GRCptg000007l	146437	217396	Grc127;Grc127.61	40	+	146437	217396	255,0,0	2	108,1059	0,69900
GRCptg000007l	147928	194697	Grc127;Grc127.62	40	+	147928	194697	255,0,0	33	35,193,48,169,83,81,99,150,54,123,96,108,79,136,110,145,79,80,177,95,140,157,80,79,130,102,116,39,45,173,54,201,174	0,4006,11887,12487,13023,13250,13759,13973,14460,16016,16575,17437,17737,18642,19829,23430,25492,25995,40860,41427,41689,41936,42253,42532,42697,43201,43698,44125,44959,45250,45956,46147,46595
GRCptg000007l	165432	194786	Grc127;Grc127.63	40	+	165432	194786	255,0,0	22	41,79,136,110,145,79,80,177,95,140,157,80,79,130,102,116,39,45,173,54,201,263	0,233,1138,2325,5926,7988,8491,23356,23923,24185,24432,24749,25028,25193,25697,26194,26621,27455,27746,28452,28643,29091
GRCptg000007l	214542	217247	Grc127;Grc127.64	40	+	214542	217247	255,0,0	2	663,1559	0,1146
GRCptg000007l	214543	217395	Grc127;Grc127.65	40	+	214543	217395	255,0,0	3	662,816,593	0,1145,2259
GRCptg000007l	214544	217424	Grc127;Grc127.66	40	+	214544	217424	255,0,0	3	29,259,1736	0,402,1144
GRCptg000007l	214546	217395	Grc127;Grc127.67	40	+	214546	217395	255,0,0	2	659,1707	0,1142
GRCptg000007l	214546	217606	Grc127;Grc127.68	40	+	214546	217606	255,0,0	2	659,1918	0,1142
GRCptg000007l	46414	92226	Grc128;Grc128.1	40	+	46414	92226	255,0,0	2	1484,912	0,44900
GRCptg000007l	63274	67050	Grc129;Grc129.1	40	-	63274	67050	255,0,0	1	3776	0
GRCptg000007l	103869	120246	Grc130;Grc130.1	40	+	103869	120246	255,0,0	16	45,112,159,48,169,83,81,99,168,54,123,96,108,1207,110,1768	0,169,384,1016,1616,2152,2379,2888,3102,3589,5145,5695,6557,6857,8949,14609
GRCptg000007l	138832	139554	Grc131;Grc131.1	40	+	138832	139554	255,0,0	1	722	0
GRCptg000007l	152318	154655	Grc132;Grc132.1	40	-	152318	154655	255,0,0	1	2337	0
GRCptg000007l	152365	155217	Grc133;Grc133.1	40	+	152365	155217	255,0,0	1	2852	0
GRCptg000007l	156682	158946	Grc134;Grc134.1	40	-	156682	158946	255,0,0	1	2264	0
GRCptg000007l	182403	185606	Grc135;Grc135.1	40	+	182403	185606	255,0,0	1	3203	0
GRCptg000007l	199936	204686	Grc136;Grc136.1	40	+	199936	204686	255,0,0	1	4750	0
GRCptg000007l	221336	257991	Grc137;Grc137.1	40	+	221336	257991	255,0,0	33	103,112,159,48,169,83,81,99,150,54,123,96,108,79,136,110,145,79,80,177,95,140,157,80,79,130,102,116,45,173,54,201,401	0,198,413,8260,8860,9396,9623,10132,10346,10833,12389,12948,13810,14110,15015,16202,19803,21865,22368,30517,31084,31346,31593,31910,32189,32354,32858,33355,34618,34909,35615,35806,36254
GRCptg000007l	221422	257990	Grc137;Grc137.2	40	+	221422	257990	255,0,0	34	17,112,159,48,169,83,81,99,150,54,123,96,108,79,136,110,145,79,80,177,95,140,157,80,79,130,102,116,39,45,173,54,201,400	0,112,327,8174,8774,9310,9537,10046,10260,10747,12303,12862,13724,14024,14929,16116,19717,21779,22282,30431,30998,31260,31507,31824,32103,32268,32772,33269,33696,34532,34823,35529,35720,36168
GRCptg000007l	227262	228107	Grc138;Grc138.1	40	-	227262	228107	255,0,0	1	845	0
GRCptg000007l	228143	229146	Grc139;Grc139.1	40	-	228143	229146	255,0,0	1	1003	0
GRCptg000007l	244671	248116	Grc140;Grc140.1	40	-	244671	248116	255,0,0	1	3445	0
GRCptg000007l	264173	266354	Grc141;Grc141.1	40	+	264173	266354	255,0,0	4	50,342,297,183	0,359,1624,1998
GRCptg000007l	264373	268583	Grc141;Grc141.2	40	+	264373	268583	255,0,0	5	68,342,297,70,1511	0,159,1424,1798,2699
GRCptg000007l	264489	266973	Grc141;Grc141.3	40	+	264489	266973	255,0,0	3	385,297,802	0,1308,1682
GRCptg000007l	264489	267820	Grc141;Grc141.4	40	+	264489	267820	255,0,0	3	385,297,1649	0,1308,1682
GRCptg000007l	278585	288237	Grc142;Grc142.1	40	-	278585	288237	255,0,0	14	83,941,151,191,152,179,124,114,131,82,137,166,115,149	0,752,2014,2947,3910,4522,5046,5478,6412,6962,7627,8094,8504,9503
GRCptg000007l	282397	289047	Grc142;Grc142.2	40	-	282397	289047	255,0,0	11	250,179,124,114,131,82,137,166,115,148,92	0,710,1234,1666,2600,3150,3815,4282,4692,5691,6558
GRCptg000007l	294200	299193	Grc143;Grc143.1	40	-	294200	299193	255,0,0	4	178,522,1505,361	0,1624,2518,4632
GRCptg000007l	310089	312404	Grc144;Grc144.1	40	+	310089	312404	255,0,0	3	139,193,232	0,1362,2083
GRCptg000007l	310496	312404	Grc144;Grc144.2	40	+	310496	312404	255,0,0	2	1148,232	0,1676
GRCptg000007l	322961	332751	Grc145;Grc145.1	40	-	322961	332751	255,0,0	2	3322,213	0,9577
GRCptg000007l	322962	327216	Grc145;Grc145.2	40	-	322962	327216	255,0,0	1	4254	0
GRCptg000007l	323176	327965	Grc145;Grc145.3	40	-	323176	327965	255,0,0	1	4789	0
GRCptg000007l	323582	326856	Grc145;Grc145.4	40	-	323582	326856	255,0,0	1	3274	0
GRCptg000007l	324671	327620	Grc145;Grc145.5	40	-	324671	327620	255,0,0	1	2949	0
GRCptg000007l	331418	332271	Grc146;Grc146.1	40	-	331418	332271	255,0,0	1	853	0
GRCptg000007l	343230	345096	Grc147;Grc147.1	40	-	343230	345096	255,0,0	3	521,93,146	0,1333,1720
GRCptg000007l	345286	356585	Grc148;Grc148.1	40	+	345286	356585	255,0,0	2	87,1074	0,10225
GRCptg000007l	347949	349143	Grc149;Grc149.1	40	-	347949	349143	255,0,0	1	1194	0
GRCptg000007l	349347	351142	Grc150;Grc150.1	40	-	349347	351142	255,0,0	1	1795	0
GRCptg000007l	350952	352874	Grc150;Grc150.2	40	-	350952	352874	255,0,0	1	1922	0
GRCptg000007l	356531	364681	Grc151;Grc151.1	40	-	356531	364681	255,0,0	15	843,42,75,78,123,204,93,70,88,91,111,65,118,75,132	0,931,1257,1513,1713,2170,2519,2728,3120,3384,3831,4026,4409,5522,8018
GRCptg000007l	356531	364681	Grc151;Grc151.2	40	-	356531	364681	255,0,0	14	843,42,75,78,661,93,70,88,91,111,65,118,75,132	0,931,1257,1513,1713,2519,2728,3120,3384,3831,4026,4409,5522,8018
GRCptg000007l	356531	364696	Grc151;Grc151.3	40	-	356531	364696	255,0,0	15	843,42,75,78,123,243,93,109,88,91,111,65,118,75,147	0,931,1257,1513,1713,2170,2519,2728,3120,3384,3831,4026,4409,5522,8018
GRCptg000007l	356531	364703	Grc151;Grc151.4	40	-	356531	364703	255,0,0	15	843,42,75,78,123,126,93,70,88,91,111,65,118,75,154	0,931,1257,1513,1713,2248,2519,2728,3120,3384,3831,4026,4409,5522,8018
GRCptg000007l	356585	364681	Grc151;Grc151.5	40	-	356585	364681	255,0,0	15	789,42,75,78,123,204,93,70,88,91,111,65,118,75,132	0,877,1203,1459,1659,2116,2465,2674,3066,3330,3777,3972,4355,5468,7964
GRCptg000007l	356683	364684	Grc151;Grc151.6	40	-	356683	364684	255,0,0	11	691,42,75,78,661,93,70,88,1143,75,135	0,779,1105,1361,1561,2367,2576,2968,3232,5370,7866
GRCptg000007l	356690	362159	Grc151;Grc151.7	40	-	356690	362159	255,0,0	14	684,42,75,78,123,204,93,70,88,91,111,65,118,106	0,772,1098,1354,1554,2011,2360,2569,2961,3225,3672,3867,4250,5363
GRCptg000007l	356690	364676	Grc151;Grc151.8	40	-	356690	364676	255,0,0	14	684,401,78,123,204,93,70,88,91,111,65,118,75,127	0,772,1354,1554,2011,2360,2569,2961,3225,3672,3867,4250,5363,7859
GRCptg000007l	356690	364681	Grc151;Grc151.9	40	-	356690	364681	255,0,0	16	263,393,42,75,78,123,204,93,70,88,91,111,65,118,75,132	0,291,772,1098,1354,1554,2011,2360,2569,2961,3225,3672,3867,4250,5363,7859
GRCptg000007l	356690	364681	Grc151;Grc151.10	40	-	356690	364681	255,0,0	15	684,42,75,78,123,186,93,70,88,91,111,65,118,75,132	0,772,1098,1354,1554,2011,2360,2569,2961,3225,3672,3867,4250,5363,7859
GRCptg000007l	356690	364681	Grc151;Grc151.11	40	-	356690	364681	255,0,0	15	684,42,75,78,123,204,93,70,88,91,111,65,118,75,132	0,772,1098,1354,1554,2011,2360,2569,2961,3225,3672,3867,4250,5363,7859
GRCptg000007l	356690	364681	Grc151;Grc151.12	40	-	356690	364681	255,0,0	15	684,42,75,78,123,243,93,70,88,91,111,65,118,75,132	0,772,1098,1354,1554,2011,2360,2569,2961,3225,3672,3867,4250,5363,7859
GRCptg000007l	356690	364681	Grc151;Grc151.13	40	-	356690	364681	255,0,0	15	684,42,75,78,123,126,93,70,88,91,111,65,118,75,132	0,772,1098,1354,1554,2089,2360,2569,2961,3225,3672,3867,4250,5363,7859
GRCptg000007l	356690	364681	Grc151;Grc151.14	40	-	356690	364681	255,0,0	14	684,42,75,78,661,93,70,88,91,111,65,118,75,132	0,772,1098,1354,1554,2360,2569,2961,3225,3672,3867,4250,5363,7859
GRCptg000007l	356690	364681	Grc151;Grc151.15	40	-	356690	364681	255,0,0	14	684,42,75,78,661,93,109,88,91,111,65,118,75,132	0,772,1098,1354,1554,2360,2569,2961,3225,3672,3867,4250,5363,7859
GRCptg000007l	356690	364684	Grc151;Grc151.16	40	-	356690	364684	255,0,0	15	684,42,75,78,123,204,93,70,88,91,111,65,75,75,135	0,772,1098,1354,1554,2011,2360,2569,2961,3225,3672,3867,4293,5363,7859
GRCptg000007l	356690	364696	Grc151;Grc151.17	40	-	356690	364696	255,0,0	14	684,42,75,78,123,204,93,70,88,91,65,118,75,147	0,772,1098,1354,1554,2011,2360,2569,2961,3225,3867,4250,5363,7859
GRCptg000007l	356690	364696	Grc151;Grc151.18	40	-	356690	364696	255,0,0	12	684,42,75,78,123,204,93,70,88,91,75,147	0,772,1098,1354,1554,2011,2360,2569,2961,3225,5363,7859
GRCptg000007l	356690	364696	Grc151;Grc151.19	40	-	356690	364696	255,0,0	13	684,401,78,661,93,70,88,91,111,65,118,75,147	0,772,1354,1554,2360,2569,2961,3225,3672,3867,4250,5363,7859
GRCptg000007l	356690	364699	Grc151;Grc151.20	40	-	356690	364699	255,0,0	15	684,42,75,78,123,204,93,70,88,91,111,65,208,174,150	0,772,1098,1354,1554,2011,2360,2569,2961,3225,3672,3867,4250,5264,7859
GRCptg000007l	356690	364699	Grc151;Grc151.21	40	-	356690	364699	255,0,0	14	684,42,75,78,123,204,93,70,88,91,111,591,174,150	0,772,1098,1354,1554,2011,2360,2569,2961,3225,3672,3867,5264,7859
GRCptg000007l	356690	364702	Grc151;Grc151.22	40	-	356690	364702	255,0,0	14	684,42,75,78,123,204,93,70,88,91,111,501,75,153	0,772,1098,1354,1554,2011,2360,2569,2961,3225,3672,3867,5363,7859
GRCptg000007l	356690	364703	Grc151;Grc151.23	40	-	356690	364703	255,0,0	12	684,401,78,661,93,70,88,91,111,591,174,154	0,772,1354,1554,2360,2569,2961,3225,3672,3867,5264,7859
GRCptg000007l	356690	365393	Grc151;Grc151.24	40	-	356690	365393	255,0,0	15	684,42,75,78,123,204,93,70,88,91,111,65,118,75,191	0,772,1098,1354,1554,2011,2360,2569,2961,3225,3672,3867,4250,5363,8512
GRCptg000007l	356691	364681	Grc151;Grc151.25	40	-	356691	364681	255,0,0	13	683,42,75,51,661,93,70,88,91,111,501,75,132	0,771,1097,1353,1553,2359,2568,2960,3224,3671,3866,5362,7858
GRCptg000007l	356691	364681	Grc151;Grc151.26	40	-	356691	364681	255,0,0	11	683,42,75,78,661,93,70,822,501,75,132	0,771,1097,1353,1553,2359,2568,2960,3866,5362,7858
GRCptg000007l	356691	364684	Grc151;Grc151.27	40	-	356691	364684	255,0,0	15	683,42,75,78,123,159,93,70,88,91,111,65,118,75,135	0,771,1097,1353,1553,2010,2359,2568,2960,3224,3671,3866,4249,5362,7858
GRCptg000007l	356691	364684	Grc151;Grc151.28	40	-	356691	364684	255,0,0	13	683,42,75,78,661,93,70,88,91,111,501,75,135	0,771,1097,1353,1553,2359,2568,2960,3224,3671,3866,5362,7858
GRCptg000007l	356691	364684	Grc151;Grc151.29	40	-	356691	364684	255,0,0	12	683,42,75,78,661,93,70,88,91,696,75,135	0,771,1097,1353,1553,2359,2568,2960,3224,3671,5362,7858
GRCptg000007l	356691	364696	Grc151;Grc151.30	40	-	356691	364696	255,0,0	12	683,42,75,78,661,93,70,88,558,501,75,147	0,771,1097,1353,1553,2359,2568,2960,3224,3866,5362,7858
GRCptg000007l	356691	364698	Grc151;Grc151.31	40	-	356691	364698	255,0,0	15	683,42,149,78,123,204,93,70,88,91,111,65,118,75,149	0,771,1097,1353,1553,2010,2359,2568,2960,3224,3671,3866,4249,5362,7858
GRCptg000007l	356691	364699	Grc151;Grc151.32	40	-	356691	364699	255,0,0	12	683,42,75,78,661,93,70,88,91,111,501,150	0,771,1097,1353,1553,2359,2568,2960,3224,3671,3866,7858
GRCptg000007l	357175	364673	Grc151;Grc151.33	40	-	357175	364673	255,0,0	15	199,42,75,78,123,204,93,70,88,91,111,65,118,75,124	0,287,613,869,1069,1526,1875,2084,2476,2740,3187,3382,3765,4878,7374
GRCptg000007l	364959	369404	Grc152;Grc152.1	40	+	364959	369404	255,0,0	13	57,44,139,210,83,92,161,77,103,128,181,181,241	0,125,245,662,1072,1352,1798,2208,2473,2782,3554,3812,4204
GRCptg000007l	364963	369404	Grc152;Grc152.2	40	+	364963	369404	255,0,0	13	53,44,139,210,83,92,115,77,103,157,181,181,241	0,121,241,658,1068,1348,1794,2204,2469,2778,3550,3808,4200
GRCptg000007l	364966	369404	Grc152;Grc152.3	40	+	364966	369404	255,0,0	12	50,44,139,210,83,92,115,77,103,953,181,241	0,118,238,655,1065,1345,1791,2201,2466,2775,3805,4197
GRCptg000007l	364967	369404	Grc152;Grc152.4	40	+	364967	369404	255,0,0	12	49,44,139,153,92,115,77,103,128,181,181,241	0,117,237,651,1344,1790,2200,2465,2774,3546,3804,4196
GRCptg000007l	364970	369403	Grc152;Grc152.5	40	+	364970	369403	255,0,0	11	46,44,139,213,83,92,115,77,103,1211,240	0,114,234,648,1061,1341,1787,2197,2462,2771,4193
GRCptg000007l	364970	369404	Grc152;Grc152.6	40	+	364970	369404	255,0,0	13	46,44,109,210,83,92,115,77,103,128,181,181,241	0,114,234,651,1061,1341,1787,2197,2462,2771,3543,3801,4193
GRCptg000007l	364970	369404	Grc152;Grc152.7	40	+	364970	369404	255,0,0	13	46,44,139,210,83,92,115,77,103,128,181,181,241	0,114,234,651,1061,1341,1787,2197,2462,2771,3543,3801,4193
GRCptg000007l	364972	369403	Grc152;Grc152.8	40	+	364972	369403	255,0,0	11	44,44,139,210,83,92,115,77,103,953,632	0,112,232,649,1059,1339,1785,2195,2460,2769,3799
GRCptg000007l	364974	369404	Grc152;Grc152.9	40	+	364974	369404	255,0,0	13	42,44,139,210,83,92,115,77,103,128,737,181,241	0,110,230,647,1057,1337,1783,2193,2458,2767,2983,3797,4189
GRCptg000007l	364974	369404	Grc152;Grc152.10	40	+	364974	369404	255,0,0	12	42,44,139,493,92,115,77,103,128,181,181,241	0,110,230,647,1337,1783,2193,2458,2767,3539,3797,4189
GRCptg000007l	364977	369403	Grc152;Grc152.11	40	+	364977	369403	255,0,0	12	39,44,139,210,83,92,115,77,103,128,439,240	0,107,227,644,1054,1334,1780,2190,2455,2764,3536,4186
GRCptg000007l	364977	369403	Grc152;Grc152.12	40	+	364977	369403	255,0,0	10	39,44,139,210,83,92,115,77,103,1662	0,107,227,644,1054,1334,1780,2190,2455,2764
GRCptg000007l	364980	369403	Grc152;Grc152.13	40	+	364980	369403	255,0,0	10	36,44,139,210,83,92,115,77,1262,632	0,104,224,641,1051,1331,1777,2187,2452,3791
GRCptg000007l	364980	369403	Grc152;Grc152.14	40	+	364980	369403	255,0,0	10	36,44,139,782,115,77,103,953,181,240	0,104,224,641,1777,2187,2452,2761,3791,4183
GRCptg000007l	364980	369404	Grc152;Grc152.15	40	+	364980	369404	255,0,0	11	36,44,139,493,92,115,77,103,953,181,241	0,104,224,641,1331,1777,2187,2452,2761,3791,4183
GRCptg000007l	364980	369404	Grc152;Grc152.16	40	+	364980	369404	255,0,0	12	148,139,210,83,92,115,77,103,128,181,181,241	0,224,641,1051,1331,1777,2187,2452,2761,3533,3791,4183
GRCptg000007l	364980	369404	Grc152;Grc152.17	40	+	364980	369404	255,0,0	10	148,139,210,83,92,115,77,103,1211,241	0,224,641,1051,1331,1777,2187,2452,2761,4183
GRCptg000007l	364981	369403	Grc152;Grc152.18	40	+	364981	369403	255,0,0	7	147,139,782,115,77,1262,632	0,223,640,1776,2186,2451,3790
GRCptg000007l	364982	369403	Grc152;Grc152.19	40	+	364982	369403	255,0,0	11	34,44,139,210,83,92,115,77,1262,181,240	0,102,222,639,1049,1329,1775,2185,2450,3789,4181
GRCptg000007l	364983	369404	Grc152;Grc152.20	40	+	364983	369404	255,0,0	12	33,44,139,210,83,92,115,77,437,181,181,241	0,101,221,638,1048,1328,1774,2184,2449,3530,3788,4180
GRCptg000007l	364986	369404	Grc152;Grc152.21	40	+	364986	369404	255,0,0	11	30,44,139,210,83,92,115,77,136,953,633	0,98,218,635,1045,1325,1771,2181,2413,2755,3785
GRCptg000007l	364986	369404	Grc152;Grc152.22	40	+	364986	369404	255,0,0	11	142,139,210,83,92,115,77,103,953,181,241	0,218,635,1045,1325,1771,2181,2446,2755,3785,4177
GRCptg000007l	364989	369404	Grc152;Grc152.23	40	+	364989	369404	255,0,0	12	27,44,139,210,83,92,115,77,136,953,181,241	0,95,215,632,1042,1322,1768,2178,2410,2752,3782,4174
GRCptg000007l	364989	369404	Grc152;Grc152.24	40	+	364989	369404	255,0,0	12	27,44,139,210,83,92,115,77,103,128,181,633	0,95,215,632,1042,1322,1768,2178,2443,2752,3524,3782
GRCptg000007l	364991	369404	Grc152;Grc152.25	40	+	364991	369404	255,0,0	10	137,139,213,83,92,115,77,1262,181,241	0,213,627,1040,1320,1766,2176,2441,3780,4172
GRCptg000007l	364993	369404	Grc152;Grc152.26	40	+	364993	369404	255,0,0	12	23,44,210,83,92,115,77,136,157,181,181,241	0,91,628,1038,1318,1764,2174,2406,2748,3520,3778,4170
GRCptg000007l	365010	369680	Grc152;Grc152.27	40	+	365010	369680	255,0,0	10	118,139,210,83,115,77,103,953,181,517	0,194,611,1021,1747,2157,2422,2731,3761,4153
GRCptg000007l	365578	369404	Grc152;Grc152.28	40	+	365578	369404	255,0,0	10	253,83,92,115,77,103,128,181,181,241	0,453,733,1179,1589,1854,2163,2935,3193,3585
GRCptg000007l	366400	369734	Grc153;Grc153.1	40	-	366400	369734	255,0,0	1	3334	0
GRCptg000007l	368099	369746	Grc153;Grc153.2	40	-	368099	369746	255,0,0	1	1647	0
GRCptg000007l	377335	381592	Grc154;Grc154.1	40	-	377335	381592	255,0,0	1	4257	0
GRCptg000007l	387334	389754	Grc155;Grc155.1	40	+	387334	389754	255,0,0	2	643,999	0,1421
GRCptg000007l	387903	395108	Grc155;Grc155.2	40	+	387903	395108	255,0,0	4	74,2362,153,404	0,852,6399,6801
GRCptg000007l	387924	395160	Grc155;Grc155.3	40	+	387924	395160	255,0,0	4	53,2362,153,456	0,831,6378,6780
GRCptg000007l	387933	393414	Grc155;Grc155.4	40	+	387933	393414	255,0,0	4	44,1236,2531,349	0,822,2107,5132
GRCptg000007l	387933	395094	Grc155;Grc155.5	40	+	387933	395094	255,0,0	5	44,1225,1090,153,390	0,822,2094,6369,6771
GRCptg000007l	387933	395094	Grc155;Grc155.6	40	+	387933	395094	255,0,0	5	44,1225,1090,327,390	0,822,2094,6369,6771
GRCptg000007l	387933	395094	Grc155;Grc155.7	40	+	387933	395094	255,0,0	3	44,2362,792	0,822,6369
GRCptg000007l	387933	395159	Grc155;Grc155.8	40	+	387933	395159	255,0,0	6	44,229,1225,1090,153,455	0,457,822,2094,6369,6771
GRCptg000007l	387933	395159	Grc155;Grc155.9	40	+	387933	395159	255,0,0	5	44,1225,1090,153,455	0,822,2094,6369,6771
GRCptg000007l	387933	395159	Grc155;Grc155.10	40	+	387933	395159	255,0,0	5	44,1384,939,153,455	0,822,2245,6369,6771
GRCptg000007l	387933	395160	Grc155;Grc155.11	40	+	387933	395160	255,0,0	4	44,1384,939,858	0,822,2245,6369
GRCptg000007l	387933	395160	Grc155;Grc155.12	40	+	387933	395160	255,0,0	4	44,3438,788,456	0,822,5734,6771
GRCptg000007l	387933	395162	Grc155;Grc155.13	40	+	387933	395162	255,0,0	3	44,2362,860	0,822,6369
GRCptg000007l	387938	395109	Grc155;Grc155.14	40	+	387938	395109	255,0,0	5	39,1384,939,153,405	0,817,2240,6364,6766
GRCptg000007l	387938	395160	Grc155;Grc155.15	40	+	387938	395160	255,0,0	5	39,229,1225,1090,858	0,452,817,2089,6364
GRCptg000007l	393081	401688	Grc156;Grc156.1	40	-	393081	401688	255,0,0	6	1275,236,136,221,214,57	0,3886,4519,6665,7293,8550
GRCptg000007l	393108	431764	Grc156;Grc156.2	40	-	393108	431764	255,0,0	10	1248,236,136,188,214,93,162,90,96,72	0,3859,4492,6671,7266,8523,9698,21234,23344,38584
GRCptg000007l	393163	431753	Grc156;Grc156.3	40	-	393163	431753	255,0,0	11	1193,236,136,188,214,93,162,51,90,96,61	0,3804,4437,6616,7211,8468,9643,20192,21179,23289,38529
GRCptg000007l	393248	431773	Grc156;Grc156.4	40	-	393248	431773	255,0,0	11	1108,236,136,188,214,93,162,51,90,96,81	0,3719,4352,6531,7126,8383,9558,20107,21094,23204,38444
GRCptg000007l	393301	431777	Grc156;Grc156.5	40	-	393301	431777	255,0,0	11	1055,236,136,188,214,93,162,51,90,96,85	0,3666,4299,6478,7073,8330,9505,20054,21041,23151,38391
GRCptg000007l	393369	401703	Grc156;Grc156.6	40	-	393369	401703	255,0,0	6	987,236,136,221,214,72	0,3598,4231,6377,7005,8262
GRCptg000007l	393392	431773	Grc156;Grc156.7	40	-	393392	431773	255,0,0	11	964,236,136,188,214,93,162,51,90,96,81	0,3575,4208,6387,6982,8239,9414,19963,20950,23060,38300
GRCptg000007l	393392	431773	Grc156;Grc156.8	40	-	393392	431773	255,0,0	10	964,236,136,188,214,93,162,90,96,81	0,3575,4208,6387,6982,8239,9414,20950,23060,38300
GRCptg000007l	393597	431781	Grc156;Grc156.9	40	-	393597	431781	255,0,0	10	759,236,136,188,214,93,162,90,96,89	0,3370,4003,6182,6777,8034,9209,20745,22855,38095
GRCptg000007l	393647	431782	Grc156;Grc156.10	40	-	393647	431782	255,0,0	10	709,236,136,188,214,93,162,90,96,90	0,3320,3953,6132,6727,7984,9159,20695,22805,38045
GRCptg000007l	393664	431753	Grc156;Grc156.11	40	-	393664	431753	255,0,0	11	692,236,136,188,214,93,162,51,90,96,61	0,3303,3936,6115,6710,7967,9142,19691,20678,22788,38028
GRCptg000007l	393732	416559	Grc156;Grc156.12	40	-	393732	416559	255,0,0	10	624,236,136,188,214,93,162,373,90,107	0,3235,3868,6047,6642,7899,9074,19301,20610,22720
GRCptg000007l	393732	416571	Grc156;Grc156.13	40	-	393732	416571	255,0,0	10	624,236,136,188,214,93,162,51,90,119	0,3235,3868,6047,6642,7899,9074,19623,20610,22720
GRCptg000007l	393732	416571	Grc156;Grc156.14	40	-	393732	416571	255,0,0	9	624,236,136,188,214,93,162,90,119	0,3235,3868,6047,6642,7899,9074,20610,22720
GRCptg000007l	393732	431735	Grc156;Grc156.15	40	-	393732	431735	255,0,0	10	624,236,2367,214,93,162,51,90,96,43	0,3235,3868,6642,7899,9074,19623,20610,22720,37960
GRCptg000007l	393732	431735	Grc156;Grc156.16	40	-	393732	431735	255,0,0	9	624,236,2367,214,93,162,90,96,43	0,3235,3868,6642,7899,9074,20610,22720,37960
GRCptg000007l	393732	431735	Grc156;Grc156.17	40	-	393732	431735	255,0,0	9	624,188,214,93,162,51,90,96,43	0,6047,6642,7899,9074,19623,20610,22720,37960
GRCptg000007l	393732	431737	Grc156;Grc156.18	40	-	393732	431737	255,0,0	10	624,236,136,188,214,93,162,90,96,45	0,3235,3868,6047,6642,7899,9074,20610,22720,37960
GRCptg000007l	393732	431737	Grc156;Grc156.19	40	-	393732	431737	255,0,0	12	1619,431,523,136,188,214,93,162,51,90,96,45	0,1710,2948,3868,6047,6642,7899,9074,19623,20610,22720,37960
GRCptg000007l	393732	431751	Grc156;Grc156.20	40	-	393732	431751	255,0,0	9	624,236,2988,93,162,51,90,96,59	0,3235,3868,7899,9074,19623,20610,22720,37960
GRCptg000007l	393752	401429	Grc156;Grc156.21	40	-	393752	401429	255,0,0	6	604,236,136,221,214,80	0,3215,3848,5994,6622,7597
GRCptg000007l	393752	401681	Grc156;Grc156.22	40	-	393752	401681	255,0,0	6	604,236,136,221,214,50	0,3215,3848,5994,6622,7879
GRCptg000007l	393752	401705	Grc156;Grc156.23	40	-	393752	401705	255,0,0	3	604,236,74	0,3215,7879
GRCptg000007l	393752	431730	Grc156;Grc156.24	40	-	393752	431730	255,0,0	10	604,236,136,809,93,162,373,90,96,38	0,3215,3848,6027,7879,9054,19281,20590,22700,37940
GRCptg000007l	393752	431731	Grc156;Grc156.25	40	-	393752	431731	255,0,0	11	604,236,136,188,214,93,162,51,323,1147,39	0,3215,3848,6027,6622,7879,9054,19603,20590,21642,37940
GRCptg000007l	393752	431735	Grc156;Grc156.26	40	-	393752	431735	255,0,0	10	604,236,136,188,214,93,162,90,96,43	0,3215,3848,6027,6622,7879,9054,20590,22700,37940
GRCptg000007l	393752	431735	Grc156;Grc156.27	40	-	393752	431735	255,0,0	9	604,236,136,214,93,162,90,96,43	0,3215,3848,6622,7879,9054,20590,22700,37940
GRCptg000007l	393752	431735	Grc156;Grc156.28	40	-	393752	431735	255,0,0	9	604,236,2988,93,162,51,90,96,43	0,3215,3848,7879,9054,19603,20590,22700,37940
GRCptg000007l	393752	431735	Grc156;Grc156.29	40	-	393752	431735	255,0,0	10	2121,523,136,809,93,162,51,90,96,43	0,2928,3848,6027,7879,9054,19603,20590,22700,37940
GRCptg000007l	393752	431735	Grc156;Grc156.30	40	-	393752	431735	255,0,0	9	2121,1056,809,93,162,51,90,96,43	0,2928,6027,7879,9054,19603,20590,22700,37940
GRCptg000007l	393752	431737	Grc156;Grc156.31	40	-	393752	431737	255,0,0	10	604,236,136,809,93,162,51,90,96,45	0,3215,3848,6027,7879,9054,19603,20590,22700,37940
GRCptg000007l	393752	431737	Grc156;Grc156.32	40	-	393752	431737	255,0,0	9	604,236,2367,214,93,162,90,96,45	0,3215,3848,6622,7879,9054,20590,22700,37940
GRCptg000007l	393752	431737	Grc156;Grc156.33	40	-	393752	431737	255,0,0	8	2121,523,2988,93,162,90,96,45	0,2928,3848,7879,9054,20590,22700,37940
GRCptg000007l	393752	431740	Grc156;Grc156.34	40	-	393752	431740	255,0,0	10	604,236,2367,214,93,162,51,90,96,48	0,3215,3848,6622,7879,9054,19603,20590,22700,37940
GRCptg000007l	393752	431742	Grc156;Grc156.35	40	-	393752	431742	255,0,0	11	604,236,136,188,214,93,162,373,90,96,50	0,3215,3848,6027,6622,7879,9054,19281,20590,22700,37940
GRCptg000007l	393752	431742	Grc156;Grc156.36	40	-	393752	431742	255,0,0	9	604,236,136,809,93,162,90,96,50	0,3215,3848,6027,7879,9054,20590,22700,37940
GRCptg000007l	393752	431742	Grc156;Grc156.37	40	-	393752	431742	255,0,0	8	604,236,2988,93,162,90,96,50	0,3215,3848,7879,9054,20590,22700,37940
GRCptg000007l	393752	431751	Grc156;Grc156.38	40	-	393752	431751	255,0,0	10	604,192,123,214,93,162,51,90,96,59	0,3215,6092,6622,7879,9054,19603,20590,22700,37940
GRCptg000007l	393752	431751	Grc156;Grc156.39	40	-	393752	431751	255,0,0	10	604,236,136,188,187,93,162,90,96,59	0,3215,3848,6027,6649,7879,9054,20590,22700,37940
GRCptg000007l	393752	431751	Grc156;Grc156.40	40	-	393752	431751	255,0,0	10	604,236,136,214,93,162,51,90,96,59	0,3215,3848,6622,7879,9054,19603,20590,22700,37940
GRCptg000007l	393752	431753	Grc156;Grc156.41	40	-	393752	431753	255,0,0	11	604,236,136,188,187,93,162,51,90,96,61	0,3215,3848,6027,6649,7879,9054,19603,20590,22700,37940
GRCptg000007l	393752	431775	Grc156;Grc156.42	40	-	393752	431775	255,0,0	11	604,159,82,189,214,93,162,51,90,96,83	0,3215,3902,6026,6622,7879,9054,19603,20590,22700,37940
GRCptg000007l	393752	431775	Grc156;Grc156.43	40	-	393752	431775	255,0,0	11	604,236,136,188,214,93,162,51,108,96,83	0,3215,3848,6027,6622,7879,9054,19603,20590,22700,37940
GRCptg000007l	393752	431866	Grc156;Grc156.44	40	-	393752	431866	255,0,0	11	604,236,136,188,214,93,162,51,90,96,174	0,3215,3848,6027,6622,7879,9054,19603,20590,22700,37940
GRCptg000007l	403417	431773	Grc156;Grc156.45	40	-	403417	431773	255,0,0	5	1682,1695,90,96,81	0,8294,10925,13035,28275
GRCptg000007l	411615	431753	Grc156;Grc156.46	40	-	411615	431753	255,0,0	2	4933,61	0,20077
GRCptg000007l	405246	407589	Grc157;Grc157.1	40	+	405246	407589	255,0,0	1	2343	0
GRCptg000007l	405252	407430	Grc157;Grc157.2	40	+	405252	407430	255,0,0	1	2178	0
GRCptg000007l	405678	410408	Grc158;Grc158.1	40	-	405678	410408	255,0,0	1	4730	0
GRCptg000007l	408627	411580	Grc159;Grc159.1	40	+	408627	411580	255,0,0	1	2953	0
GRCptg000007l	423932	424358	Grc160;Grc160.1	40	+	423932	424358	255,0,0	2	35,145	0,281
GRCptg000007l	431883	433623	Grc161;Grc161.1	40	+	431883	433623	255,0,0	2	208,363	0,1377
GRCptg000007l	431883	435736	Grc161;Grc161.2	40	+	431883	435736	255,0,0	2	208,2476	0,1377
GRCptg000007l	431883	436656	Grc161;Grc161.3	40	+	431883	436656	255,0,0	2	208,3396	0,1377
GRCptg000007l	431886	435551	Grc161;Grc161.4	40	+	431886	435551	255,0,0	2	205,2291	0,1374
GRCptg000007l	470789	472137	Grc162;Grc162.1	40	+	470789	472137	255,0,0	1	1348	0
GRCptg000007l	473760	476919	Grc163;Grc163.1	40	+	473760	476919	255,0,0	1	3159	0
GRCptg000007l	475146	476635	Grc163;Grc163.2	40	+	475146	476635	255,0,0	1	1489	0
GRCptg000007l	476009	476930	Grc163;Grc163.3	40	+	476009	476930	255,0,0	1	921	0
GRCptg000007l	478930	481573	Grc164;Grc164.1	40	+	478930	481573	255,0,0	1	2643	0
GRCptg000012l	336	10624	Grc165;Grc165.1	40	+	336	10624	255,0,0	10	109,39,107,64,163,67,202,217,112,1372	0,705,1351,1903,3649,4608,6124,6604,8449,8916
GRCptg000012l	336	10980	Grc165;Grc165.2	40	+	336	10980	255,0,0	7	109,39,107,64,163,67,4520	0,705,1351,1903,3649,4608,6124
GRCptg000012l	337	10424	Grc165;Grc165.3	40	+	337	10424	255,0,0	10	108,39,107,64,163,67,202,217,112,1189	0,704,1350,1902,3648,4607,6123,6603,8448,8898
GRCptg000012l	344	10624	Grc165;Grc165.4	40	+	344	10624	255,0,0	10	101,39,107,64,163,67,202,217,112,1389	0,697,1343,1895,3641,4600,6116,6596,8441,8891
GRCptg000012l	351	10980	Grc165;Grc165.5	40	+	351	10980	255,0,0	10	94,39,107,64,163,67,202,217,112,1770	0,690,1336,1888,3634,4593,6109,6589,8434,8859
GRCptg000012l	353	10980	Grc165;Grc165.6	40	+	353	10980	255,0,0	10	92,39,107,64,163,67,202,217,112,1745	0,688,1334,1886,3632,4591,6107,6587,8432,8882
GRCptg000012l	353	10980	Grc165;Grc165.7	40	+	353	10980	255,0,0	10	92,39,107,64,163,67,202,217,112,1728	0,688,1334,1886,3632,4591,6107,6587,8432,8899
GRCptg000012l	407	10424	Grc165;Grc165.8	40	+	407	10424	255,0,0	10	38,39,107,64,163,67,202,217,112,1172	0,634,1280,1832,3578,4537,6053,6533,8378,8845
GRCptg000012l	1573	10991	Grc165;Grc165.9	40	+	1573	10991	255,0,0	8	221,64,163,67,202,217,112,1756	0,666,2412,3371,4887,5367,7212,7662
GRCptg000012l	3721	10980	Grc165;Grc165.10	40	+	3721	10980	255,0,0	5	427,67,202,217,2195	0,1223,2739,3219,5064
GRCptg000012l	4051	9558	Grc165;Grc165.11	40	+	4051	9558	255,0,0	6	97,67,202,217,112,323	0,893,2409,2889,4734,5184
GRCptg000012l	4988	10980	Grc165;Grc165.12	40	+	4988	10980	255,0,0	3	23,202,4040	0,1472,1952
GRCptg000012l	6015	10980	Grc165;Grc165.13	40	+	6015	10980	255,0,0	1	4965	0
GRCptg000012l	7735	10980	Grc165;Grc165.14	40	+	7735	10980	255,0,0	2	1162,1728	0,1517
GRCptg000012l	14266	16462	Grc166;Grc166.1	40	+	14266	16462	255,0,0	1	2196	0
GRCptg000012l	16215	20779	Grc166;Grc166.2	40	+	16215	20779	255,0,0	1	4564	0
GRCptg000012l	23829	26529	Grc167;Grc167.1	40	-	23829	26529	255,0,0	1	2700	0
GRCptg000012l	27235	32784	Grc168;Grc168.1	40	-	27235	32784	255,0,0	1	5549	0
GRCptg000012l	33186	37282	Grc169;Grc169.1	40	-	33186	37282	255,0,0	1	4096	0
GRCptg000012l	33248	35736	Grc169;Grc169.2	40	-	33248	35736	255,0,0	1	2488	0
GRCptg000012l	33471	36586	Grc169;Grc169.3	40	-	33471	36586	255,0,0	1	3115	0
GRCptg000012l	33508	38795	Grc169;Grc169.4	40	-	33508	38795	255,0,0	3	2049,93,126	0,2674,5161
GRCptg000012l	33508	38795	Grc169;Grc169.5	40	-	33508	38795	255,0,0	3	3839,182,1185	0,3880,4102
GRCptg000012l	33508	38804	Grc169;Grc169.6	40	-	33508	38804	255,0,0	2	2049,135	0,5161
GRCptg000012l	33508	38804	Grc169;Grc169.7	40	-	33508	38804	255,0,0	2	2069,135	0,5161
GRCptg000012l	33508	38804	Grc169;Grc169.8	40	-	33508	38804	255,0,0	3	2767,90,135	0,2855,5161
GRCptg000012l	33508	38804	Grc169;Grc169.9	40	-	33508	38804	255,0,0	2	2945,135	0,5161
GRCptg000012l	33508	38804	Grc169;Grc169.10	40	-	33508	38804	255,0,0	2	3839,1408	0,3888
GRCptg000012l	33508	38804	Grc169;Grc169.11	40	-	33508	38804	255,0,0	1	5296	0
GRCptg000012l	33522	37527	Grc169;Grc169.12	40	-	33522	37527	255,0,0	2	3795,152	0,3853
GRCptg000012l	34245	35639	Grc169;Grc169.13	40	-	34245	35639	255,0,0	1	1394	0
GRCptg000012l	36360	38804	Grc169;Grc169.14	40	-	36360	38804	255,0,0	2	987,1408	0,1036
GRCptg000012l	37395	38804	Grc169;Grc169.15	40	-	37395	38804	255,0,0	1	1409	0
GRCptg000012l	37399	38803	Grc169;Grc169.16	40	-	37399	38803	255,0,0	2	703,530	0,874
GRCptg000012l	37730	38795	Grc169;Grc169.17	40	-	37730	38795	255,0,0	1	1065	0
GRCptg000012l	38120	38687	Grc169;Grc169.18	40	-	38120	38687	255,0,0	1	567	0
GRCptg000012l	34877	37681	Grc170;Grc170.1	40	+	34877	37681	255,0,0	1	2804	0
GRCptg000012l	43127	46742	Grc171;Grc171.1	40	+	43127	46742	255,0,0	2	827,2751	0,864
GRCptg000012l	50994	51112	Grc172;Grc172.1	40	-	50994	51112	255,0,0	1	118	0
GRCptg000013l	3741	15456	Grc173;Grc173.1	40	-	3741	15456	255,0,0	3	1168,319,1260	0,1863,10455
GRCptg000013l	3747	15434	Grc173;Grc173.2	40	-	3747	15434	255,0,0	4	1162,319,55,1238	0,1857,2415,10449
GRCptg000013l	15147	45434	Grc174;Grc174.1	40	+	15147	45434	255,0,0	20	337,80,263,63,87,239,83,162,44,178,608,132,88,56,15,181,183,101,67,843	0,1036,1198,3782,6934,8924,10537,12500,13169,14543,14775,20551,20889,21420,22068,24226,25956,27098,27913,29444
GRCptg000013l	15221	45434	Grc174;Grc174.2	40	+	15221	45434	255,0,0	21	263,67,80,263,63,87,239,83,162,44,178,608,132,88,56,15,181,183,101,67,843	0,417,962,1124,3708,6860,8850,10463,12426,13095,14469,14701,20477,20815,21346,21994,24152,25882,27024,27839,29370
GRCptg000013l	15224	45434	Grc174;Grc174.3	40	+	15224	45434	255,0,0	20	260,67,263,63,87,239,83,162,44,178,608,132,88,56,15,181,183,101,67,843	0,414,1121,3705,6857,8847,10460,12423,13092,14466,14698,20474,20812,21343,21991,24149,25879,27021,27836,29367
GRCptg000013l	15473	45434	Grc174;Grc174.4	40	+	15473	45434	255,0,0	19	130,263,63,87,239,83,162,44,178,608,132,88,56,15,181,183,101,67,843	0,872,3456,6608,8598,10211,12174,12843,14217,14449,20225,20563,21094,21742,23900,25630,26772,27587,29118
GRCptg000013l	15482	45345	Grc174;Grc174.5	40	+	15482	45345	255,0,0	20	121,263,63,87,239,83,162,44,178,608,132,88,56,15,181,183,101,89,67,754	0,863,3447,6599,8589,10202,12165,12834,14208,14440,20216,20554,21085,21733,23891,25621,26763,26948,27578,29109
GRCptg000013l	15501	45442	Grc174;Grc174.6	40	+	15501	45442	255,0,0	20	102,263,63,87,239,83,162,44,178,608,132,88,56,15,181,183,101,89,67,851	0,844,3428,6580,8570,10183,12146,12815,14189,14421,20197,20535,21066,21714,23872,25602,26744,26929,27559,29090
GRCptg000013l	15533	45442	Grc174;Grc174.7	40	+	15533	45442	255,0,0	21	70,80,263,63,87,239,83,162,44,178,608,132,88,56,15,181,183,101,89,67,851	0,650,812,3396,6548,8538,10151,12114,12783,14157,14389,20165,20503,21034,21682,23840,25570,26712,26897,27527,29058
GRCptg000013l	15577	27750	Grc174;Grc174.8	40	+	15577	27750	255,0,0	7	26,200,63,87,239,83,103	0,831,3352,6504,8494,10107,12070
GRCptg000013l	15577	45011	Grc174;Grc174.9	40	+	15577	45011	255,0,0	19	26,200,63,87,239,83,162,44,840,42,132,88,56,102,181,186,101,67,420	0,831,3352,6504,8494,10107,12070,12739,14113,15835,20121,20459,20990,21638,23796,25523,26668,27483,29014
GRCptg000013l	15577	45442	Grc174;Grc174.10	40	+	15577	45442	255,0,0	12	26,263,63,132,88,56,102,181,183,101,67,851	0,768,3352,20121,20459,20990,21638,23796,25526,26668,27483,29014
GRCptg000013l	15579	45295	Grc174;Grc174.11	40	+	15579	45295	255,0,0	19	24,200,63,87,239,83,162,44,840,42,132,88,56,102,181,183,101,67,704	0,829,3350,6502,8492,10105,12068,12737,14111,15833,20119,20457,20988,21636,23794,25524,26666,27481,29012
GRCptg000013l	15579	45344	Grc174;Grc174.12	40	+	15579	45344	255,0,0	19	24,200,63,87,239,83,162,44,840,42,132,88,56,102,181,186,101,67,753	0,829,3350,6502,8492,10105,12068,12737,14111,15833,20119,20457,20988,21636,23794,25521,26666,27481,29012
GRCptg000013l	15579	45381	Grc174;Grc174.13	40	+	15579	45381	255,0,0	19	24,263,63,87,239,83,162,44,840,42,132,88,56,102,181,183,101,67,790	0,766,3350,6502,8492,10105,12068,12737,14111,15833,20119,20457,20988,21636,23794,25524,26666,27481,29012
GRCptg000013l	15579	45437	Grc174;Grc174.14	40	+	15579	45437	255,0,0	19	24,200,63,87,239,83,162,44,840,42,132,88,56,102,181,183,101,67,846	0,829,3350,6502,8492,10105,12068,12737,14111,15833,20119,20457,20988,21636,23794,25524,26666,27481,29012
GRCptg000013l	15579	45437	Grc174;Grc174.15	40	+	15579	45437	255,0,0	19	126,263,63,87,239,83,162,44,840,42,132,88,56,102,181,183,101,67,846	0,766,3350,6502,8492,10105,12068,12737,14111,15833,20119,20457,20988,21636,23794,25524,26666,27481,29012
GRCptg000013l	15579	45437	Grc174;Grc174.16	40	+	15579	45437	255,0,0	19	126,200,63,87,239,83,162,44,840,42,132,88,56,102,181,183,101,67,846	0,829,3350,6502,8492,10105,12068,12737,14111,15833,20119,20457,20988,21636,23794,25524,26666,27481,29012
GRCptg000013l	15579	45442	Grc174;Grc174.17	40	+	15579	45442	255,0,0	19	24,263,63,87,239,83,162,44,381,42,132,88,56,102,181,183,101,67,851	0,766,3350,6502,8492,10105,12068,12737,14111,15833,20119,20457,20988,21636,23794,25524,26666,27481,29012
GRCptg000013l	15579	45442	Grc174;Grc174.18	40	+	15579	45442	255,0,0	16	24,263,63,87,239,83,162,44,132,88,56,102,181,183,101,2382	0,766,3350,6502,8492,10105,12068,12737,20119,20457,20988,21636,23794,25524,26666,27481
GRCptg000013l	15579	45442	Grc174;Grc174.19	40	+	15579	45442	255,0,0	19	24,263,63,87,239,83,78,44,840,42,132,88,56,102,181,183,101,67,851	0,766,3350,6502,8492,10105,12152,12737,14111,15833,20119,20457,20988,21636,23794,25524,26666,27481,29012
GRCptg000013l	15579	45442	Grc174;Grc174.20	40	+	15579	45442	255,0,0	11	24,263,63,132,88,56,181,183,101,67,851	0,766,3350,20119,20457,20988,23794,25524,26666,27481,29012
GRCptg000013l	15579	45442	Grc174;Grc174.21	40	+	15579	45442	255,0,0	18	24,200,63,87,239,83,162,44,840,42,132,88,56,102,181,183,101,2382	0,829,3350,6502,8492,10105,12068,12737,14111,15833,20119,20457,20988,21636,23794,25524,26666,27481
GRCptg000013l	15579	45442	Grc174;Grc174.22	40	+	15579	45442	255,0,0	18	24,200,63,87,239,83,162,44,840,42,132,88,56,102,181,183,101,851	0,829,3350,6502,8492,10105,12068,12737,14111,15833,20119,20457,20988,21636,23794,25524,26666,29012
GRCptg000013l	15579	45442	Grc174;Grc174.23	40	+	15579	45442	255,0,0	17	24,200,63,87,239,83,162,44,840,42,132,88,56,181,186,101,851	0,829,3350,6502,8492,10105,12068,12737,14111,15833,20119,20457,20988,23794,25521,26666,29012
GRCptg000013l	15579	45442	Grc174;Grc174.24	40	+	15579	45442	255,0,0	18	24,200,63,87,239,83,162,44,42,132,88,56,102,181,183,101,67,851	0,829,3350,6502,8492,10105,12068,12737,15833,20119,20457,20988,21636,23794,25524,26666,27481,29012
GRCptg000013l	15579	45442	Grc174;Grc174.25	40	+	15579	45442	255,0,0	17	24,200,63,87,239,83,162,44,132,88,56,102,181,183,101,67,851	0,829,3350,6502,8492,10105,12068,12737,20119,20457,20988,21636,23794,25524,26666,27481,29012
GRCptg000013l	15579	45442	Grc174;Grc174.26	40	+	15579	45442	255,0,0	13	24,200,63,87,132,88,56,102,181,183,101,67,851	0,829,3350,6502,20119,20457,20988,21636,23794,25524,26666,27481,29012
GRCptg000013l	15579	45442	Grc174;Grc174.27	40	+	15579	45442	255,0,0	18	126,200,63,87,239,83,162,44,840,42,132,88,56,102,181,183,101,851	0,829,3350,6502,8492,10105,12068,12737,14111,15833,20119,20457,20988,21636,23794,25524,26666,29012
GRCptg000013l	15579	45497	Grc174;Grc174.28	40	+	15579	45497	255,0,0	19	24,200,63,87,239,83,162,44,840,42,132,88,56,102,181,183,101,67,906	0,829,3350,6502,8492,10105,12068,12737,14111,15833,20119,20457,20988,21636,23794,25524,26666,27481,29012
GRCptg000013l	15579	45625	Grc174;Grc174.29	40	+	15579	45625	255,0,0	19	24,263,63,87,239,83,162,44,840,42,132,88,56,102,181,186,101,67,1034	0,766,3350,6502,8492,10105,12068,12737,14111,15833,20119,20457,20988,21636,23794,25521,26666,27481,29012
GRCptg000013l	15579	45668	Grc174;Grc174.30	40	+	15579	45668	255,0,0	19	24,263,63,87,239,83,162,44,840,42,132,88,56,102,181,183,101,67,1077	0,766,3350,6502,8492,10105,12068,12737,14111,15833,20119,20457,20988,21636,23794,25524,26666,27481,29012
GRCptg000013l	15579	45730	Grc174;Grc174.31	40	+	15579	45730	255,0,0	19	24,263,63,87,239,83,162,44,840,42,132,88,56,102,181,183,101,67,1139	0,766,3350,6502,8492,10105,12068,12737,14111,15833,20119,20457,20988,21636,23794,25524,26666,27481,29012
GRCptg000013l	15582	45442	Grc174;Grc174.32	40	+	15582	45442	255,0,0	18	21,200,63,87,239,83,162,44,840,42,132,88,56,181,183,101,67,851	0,826,3347,6499,8489,10102,12065,12734,14108,15830,20116,20454,20985,23791,25521,26663,27478,29009
GRCptg000013l	15597	45437	Grc174;Grc174.33	40	+	15597	45437	255,0,0	19	166,200,63,87,239,83,162,44,840,42,132,88,56,102,181,183,101,67,846	0,811,3332,6484,8474,10087,12050,12719,14093,15815,20101,20439,20970,21618,23776,25506,26648,27463,28994
GRCptg000013l	15704	45442	Grc174;Grc174.34	40	+	15704	45442	255,0,0	19	904,63,87,239,83,162,44,178,608,132,88,56,15,181,186,101,89,67,851	0,3225,6377,8367,9980,11943,12612,13986,14218,19994,20332,20863,21511,23669,25396,26541,26726,27356,28887
GRCptg000013l	16026	45442	Grc174;Grc174.35	40	+	16026	45442	255,0,0	19	582,63,87,239,83,162,44,178,608,42,132,88,56,15,181,183,101,67,851	0,2903,6055,8045,9658,11621,12290,13664,13896,15386,19672,20010,20541,21189,23347,25077,26219,27034,28565
GRCptg000013l	16181	45442	Grc174;Grc174.36	40	+	16181	45442	255,0,0	20	82,240,63,87,239,83,162,44,178,608,42,132,88,56,15,181,183,101,67,851	0,187,2748,5900,7890,9503,11466,12135,13509,13741,15231,19517,19855,20386,21034,23192,24922,26064,26879,28410
GRCptg000013l	16343	32590	Grc174;Grc174.37	40	+	16343	32590	255,0,0	10	265,63,87,239,83,162,44,178,608,1178	0,2586,5738,7728,9341,11304,11973,13347,13579,15069
GRCptg000013l	16343	32726	Grc174;Grc174.38	40	+	16343	32726	255,0,0	10	265,63,87,239,83,162,44,178,608,1314	0,2586,5738,7728,9341,11304,11973,13347,13579,15069
GRCptg000013l	16343	33503	Grc174;Grc174.39	40	+	16343	33503	255,0,0	10	265,63,87,239,83,162,44,178,608,2091	0,2586,5738,7728,9341,11304,11973,13347,13579,15069
GRCptg000013l	16343	33637	Grc174;Grc174.40	40	+	16343	33637	255,0,0	10	265,63,87,239,83,162,44,178,608,2225	0,2586,5738,7728,9341,11304,11973,13347,13579,15069
GRCptg000013l	16343	34006	Grc174;Grc174.41	40	+	16343	34006	255,0,0	10	265,63,87,239,83,162,44,178,608,2594	0,2586,5738,7728,9341,11304,11973,13347,13579,15069
GRCptg000013l	16343	34058	Grc174;Grc174.42	40	+	16343	34058	255,0,0	10	265,63,87,239,83,162,44,178,608,2646	0,2586,5738,7728,9341,11304,11973,13347,13579,15069
GRCptg000013l	16343	34199	Grc174;Grc174.43	40	+	16343	34199	255,0,0	10	265,63,87,239,83,162,44,178,608,2787	0,2586,5738,7728,9341,11304,11973,13347,13579,15069
GRCptg000013l	16343	34564	Grc174;Grc174.44	40	+	16343	34564	255,0,0	10	265,63,87,239,83,162,44,178,608,3152	0,2586,5738,7728,9341,11304,11973,13347,13579,15069
GRCptg000013l	16343	34791	Grc174;Grc174.45	40	+	16343	34791	255,0,0	10	265,63,87,239,83,162,44,178,608,3379	0,2586,5738,7728,9341,11304,11973,13347,13579,15069
GRCptg000013l	16343	35262	Grc174;Grc174.46	40	+	16343	35262	255,0,0	10	265,63,87,239,83,162,44,178,608,3850	0,2586,5738,7728,9341,11304,11973,13347,13579,15069
GRCptg000013l	16343	40556	Grc174;Grc174.47	40	+	16343	40556	255,0,0	15	265,63,87,239,83,162,44,178,608,42,132,88,56,15,1183	0,2586,5738,7728,9341,11304,11973,13347,13579,15069,19355,19693,20224,20872,23030
GRCptg000013l	16343	40944	Grc174;Grc174.48	40	+	16343	40944	255,0,0	15	265,63,87,239,83,162,44,178,608,42,132,88,56,15,1571	0,2586,5738,7728,9341,11304,11973,13347,13579,15069,19355,19693,20224,20872,23030
GRCptg000013l	16343	45320	Grc174;Grc174.49	40	+	16343	45320	255,0,0	19	265,63,87,239,83,162,44,178,608,42,132,88,56,15,181,183,101,67,729	0,2586,5738,7728,9341,11304,11973,13347,13579,15069,19355,19693,20224,20872,23030,24760,25902,26717,28248
GRCptg000013l	16343	45326	Grc174;Grc174.50	40	+	16343	45326	255,0,0	18	265,63,87,239,83,162,44,178,608,132,88,56,15,181,183,101,67,735	0,2586,5738,7728,9341,11304,11973,13347,13579,19355,19693,20224,20872,23030,24760,25902,26717,28248
GRCptg000013l	16343	45345	Grc174;Grc174.51	40	+	16343	45345	255,0,0	18	265,63,87,239,83,162,44,178,608,132,88,56,15,181,183,101,67,754	0,2586,5738,7728,9341,11304,11973,13347,13579,19355,19693,20224,20872,23030,24760,25902,26717,28248
GRCptg000013l	16343	45442	Grc174;Grc174.52	40	+	16343	45442	255,0,0	20	265,63,42,87,239,83,162,44,178,608,42,132,88,56,15,181,183,101,67,851	0,2586,3595,5738,7728,9341,11304,11973,13347,13579,15069,19355,19693,20224,20872,23030,24760,25902,26717,28248
GRCptg000013l	16343	45442	Grc174;Grc174.53	40	+	16343	45442	255,0,0	20	265,63,87,239,83,162,44,178,197,286,42,132,88,56,15,181,183,101,67,851	0,2586,5738,7728,9341,11304,11973,13347,13579,13901,15069,19355,19693,20224,20872,23030,24760,25902,26717,28248
GRCptg000013l	16343	45442	Grc174;Grc174.54	40	+	16343	45442	255,0,0	14	265,63,87,239,83,162,44,178,368,181,183,101,67,851	0,2586,5738,7728,9341,11304,11973,13347,13579,23030,24760,25902,26717,28248
GRCptg000013l	16343	45442	Grc174;Grc174.55	40	+	16343	45442	255,0,0	20	265,63,87,239,83,162,44,178,608,42,132,88,56,15,181,183,101,67,23,741	0,2586,5738,7728,9341,11304,11973,13347,13579,15069,19355,19693,20224,20872,23030,24760,25902,26717,28248,28358
GRCptg000013l	16343	45442	Grc174;Grc174.56	40	+	16343	45442	255,0,0	20	265,63,87,239,83,162,44,178,608,42,132,88,56,15,181,183,101,67,228,528	0,2586,5738,7728,9341,11304,11973,13347,13579,15069,19355,19693,20224,20872,23030,24760,25902,26717,28248,28571
GRCptg000013l	16343	45442	Grc174;Grc174.57	40	+	16343	45442	255,0,0	19	265,63,87,239,83,162,44,178,608,42,132,88,56,15,181,183,101,67,744	0,2586,5738,7728,9341,11304,11973,13347,13579,15069,19355,19693,20224,20872,23030,24760,25902,26717,28355
GRCptg000013l	16343	45442	Grc174;Grc174.58	40	+	16343	45442	255,0,0	18	265,63,87,239,83,162,44,178,608,42,132,88,56,15,181,183,101,2382	0,2586,5738,7728,9341,11304,11973,13347,13579,15069,19355,19693,20224,20872,23030,24760,25902,26717
GRCptg000013l	16343	45442	Grc174;Grc174.59	40	+	16343	45442	255,0,0	19	265,63,87,239,83,162,44,178,608,42,132,88,56,15,181,123,101,67,851	0,2586,5738,7728,9341,11304,11973,13347,13579,15069,19355,19693,20224,20872,23030,24820,25902,26717,28248
GRCptg000013l	16343	45442	Grc174;Grc174.60	40	+	16343	45442	255,0,0	17	265,63,87,239,83,162,44,178,608,132,88,56,15,181,183,101,851	0,2586,5738,7728,9341,11304,11973,13347,13579,19355,19693,20224,20872,23030,24760,25902,28248
GRCptg000013l	16343	45442	Grc174;Grc174.61	40	+	16343	45442	255,0,0	17	265,63,87,239,83,162,44,178,608,88,56,15,181,183,101,67,851	0,2586,5738,7728,9341,11304,11973,13347,13579,19693,20224,20872,23030,24760,25902,26717,28248
GRCptg000013l	16343	45445	Grc174;Grc174.62	40	+	16343	45445	255,0,0	20	265,63,87,239,83,162,44,178,608,42,132,88,56,15,181,183,101,67,219,854	0,2586,5738,7728,9341,11304,11973,13347,13579,15069,19355,19693,20224,20872,23030,24760,25902,26717,27143,28248
GRCptg000013l	16343	45445	Grc174;Grc174.63	40	+	16343	45445	255,0,0	17	265,63,87,239,83,162,44,178,608,132,88,56,15,181,183,101,2385	0,2586,5738,7728,9341,11304,11973,13347,13579,19355,19693,20224,20872,23030,24760,25902,26717
GRCptg000013l	16343	45770	Grc174;Grc174.64	40	+	16343	45770	255,0,0	19	265,63,87,239,83,162,44,178,608,42,132,88,56,15,181,183,101,67,1179	0,2586,5738,7728,9341,11304,11973,13347,13579,15069,19355,19693,20224,20872,23030,24760,25902,26717,28248
GRCptg000013l	16343	45827	Grc174;Grc174.65	40	+	16343	45827	255,0,0	19	265,63,87,239,83,162,44,178,608,42,132,88,56,15,181,183,101,67,1233	0,2586,5738,7728,9341,11304,11973,13347,13579,15069,19355,19693,20224,20872,23030,24760,25902,26717,28251
GRCptg000013l	16343	45856	Grc174;Grc174.66	40	+	16343	45856	255,0,0	18	265,63,87,239,83,162,44,178,608,132,88,56,15,181,186,101,67,1265	0,2586,5738,7728,9341,11304,11973,13347,13579,19355,19693,20224,20872,23030,24757,25902,26717,28248
GRCptg000013l	16343	61517	Grc174;Grc174.67	40	+	16343	61517	255,0,0	20	265,63,87,239,83,162,44,178,608,42,132,88,56,15,181,183,101,67,1269,81	0,2586,5738,7728,9341,11304,11973,13347,13579,15069,19355,19693,20224,20872,23030,24760,25902,26717,28248,45093
GRCptg000013l	16343	61731	Grc174;Grc174.68	40	+	16343	61731	255,0,0	20	265,63,87,239,83,162,44,178,608,42,132,88,56,15,181,183,101,67,1269,295	0,2586,5738,7728,9341,11304,11973,13347,13579,15069,19355,19693,20224,20872,23030,24760,25902,26717,28248,45093
GRCptg000013l	16343	61949	Grc174;Grc174.69	40	+	16343	61949	255,0,0	20	265,63,87,239,83,162,44,178,608,42,132,88,56,15,181,183,101,67,1269,513	0,2586,5738,7728,9341,11304,11973,13347,13579,15069,19355,19693,20224,20872,23030,24760,25902,26717,28248,45093
GRCptg000013l	16343	62061	Grc174;Grc174.70	40	+	16343	62061	255,0,0	20	265,63,87,239,83,162,44,178,608,42,132,88,56,15,181,186,101,67,1269,625	0,2586,5738,7728,9341,11304,11973,13347,13579,15069,19355,19693,20224,20872,23030,24757,25902,26717,28248,45093
GRCptg000013l	16343	63287	Grc174;Grc174.71	40	+	16343	63287	255,0,0	19	265,63,87,239,83,162,44,178,608,132,88,56,15,181,183,101,67,1269,1851	0,2586,5738,7728,9341,11304,11973,13347,13579,19355,19693,20224,20872,23030,24760,25902,26717,28248,45093
GRCptg000013l	16366	34262	Grc174;Grc174.72	40	+	16366	34262	255,0,0	10	242,63,87,239,83,162,44,178,608,2850	0,2563,5715,7705,9318,11281,11950,13324,13556,15046
GRCptg000013l	16366	45402	Grc174;Grc174.73	40	+	16366	45402	255,0,0	18	242,63,87,239,83,162,44,178,608,132,88,56,15,181,183,101,67,811	0,2563,5715,7705,9318,11281,11950,13324,13556,19332,19670,20201,20849,23007,24737,25879,26694,28225
GRCptg000013l	16366	45622	Grc174;Grc174.74	40	+	16366	45622	255,0,0	19	242,63,87,239,83,162,44,178,608,42,132,88,56,15,181,183,101,67,1031	0,2563,5715,7705,9318,11281,11950,13324,13556,15046,19332,19670,20201,20849,23007,24737,25879,26694,28225
GRCptg000013l	16366	45849	Grc174;Grc174.75	40	+	16366	45849	255,0,0	19	242,63,87,239,83,162,44,178,608,42,132,88,56,15,181,183,101,67,1258	0,2563,5715,7705,9318,11281,11950,13324,13556,15046,19332,19670,20201,20849,23007,24737,25879,26694,28225
GRCptg000013l	20971	45442	Grc174;Grc174.76	40	+	20971	45442	255,0,0	18	97,87,239,83,162,44,178,608,42,132,88,56,15,181,186,101,67,851	0,1110,3100,4713,6676,7345,8719,8951,10441,14727,15065,15596,16244,18402,20129,21274,22089,23620
GRCptg000013l	25424	45442	Grc174;Grc174.77	40	+	25424	45442	255,0,0	14	343,162,44,840,42,132,88,56,102,181,183,101,67,851	0,2223,2892,4266,5988,10274,10612,11143,11791,13949,15679,16821,17636,19167
GRCptg000013l	25740	45445	Grc174;Grc174.78	40	+	25740	45445	255,0,0	14	27,162,44,840,42,132,88,56,102,181,183,101,67,854	0,1907,2576,3950,5672,9958,10296,10827,11475,13633,15363,16505,17320,18851
GRCptg000013l	27745	63359	Grc174;Grc174.79	40	+	27745	63359	255,0,0	14	64,44,178,608,132,88,56,15,181,183,101,67,1269,1923	0,571,1945,2177,7953,8291,8822,9470,11628,13358,14500,15315,16846,33691
GRCptg000013l	33911	45442	Grc174;Grc174.80	40	+	33911	45442	255,0,0	9	1919,88,56,15,181,183,101,67,851	0,2125,2656,3304,5462,7192,8334,9149,10680
GRCptg000013l	50142	54535	Grc175;Grc175.1	40	+	50142	54535	255,0,0	1	4393	0
GRCptg000013l	51288	56111	Grc175;Grc175.2	40	+	51288	56111	255,0,0	1	4823	0
GRCptg000013l	52514	55488	Grc175;Grc175.3	40	+	52514	55488	255,0,0	1	2974	0
GRCptg000013l	52966	56136	Grc175;Grc175.4	40	+	52966	56136	255,0,0	1	3170	0
GRCptg000013l	53341	54266	Grc175;Grc175.5	40	+	53341	54266	255,0,0	2	74,478	0,447
GRCptg000013l	53708	55459	Grc175;Grc175.6	40	+	53708	55459	255,0,0	1	1751	0
GRCptg000013l	52957	55964	Grc176;Grc176.1	40	-	52957	55964	255,0,0	1	3007	0
GRCptg000013l	64376	68489	Grc177;Grc177.1	40	-	64376	68489	255,0,0	1	4113	0
GRCptg000013l	65275	69824	Grc177;Grc177.2	40	-	65275	69824	255,0,0	1	4549	0
GRCptg000013l	65927	69555	Grc177;Grc177.3	40	-	65927	69555	255,0,0	1	3628	0
GRCptg000013l	65184	69753	Grc178;Grc178.1	40	+	65184	69753	255,0,0	1	4569	0
GRCptg000013l	66415	69719	Grc178;Grc178.2	40	+	66415	69719	255,0,0	1	3304	0
GRCptg000013l	66556	68928	Grc178;Grc178.3	40	+	66556	68928	255,0,0	1	2372	0
GRCptg000013l	66765	69746	Grc178;Grc178.4	40	+	66765	69746	255,0,0	2	590,2354	0,627
GRCptg000013l	70544	70970	Grc179;Grc179.1	40	-	70544	70970	255,0,0	2	145,35	0,391
GRCptg000015l	1792	3723	Grc180;Grc180.1	40	+	1792	3723	255,0,0	1	1931	0
GRCptg000015l	19728	21445	Grc181;Grc181.1	40	+	19728	21445	255,0,0	1	1717	0
GRCptg000015l	21282	25698	Grc181;Grc181.2	40	+	21282	25698	255,0,0	3	23,3356,333	0,301,4083
GRCptg000015l	23100	25698	Grc181;Grc181.3	40	+	23100	25698	255,0,0	1	2598	0
GRCptg000015l	29327	37057	Grc182;Grc182.1	40	+	29327	37057	255,0,0	2	1047,116	0,7614
GRCptg000015l	30461	36928	Grc183;Grc183.1	40	-	30461	36928	255,0,0	1	6467	0
GRCptg000015l	30463	33481	Grc183;Grc183.2	40	-	30463	33481	255,0,0	2	385,2569	0,449
GRCptg000015l	31092	32308	Grc183;Grc183.3	40	-	31092	32308	255,0,0	1	1216	0
GRCptg000015l	32644	47852	Grc183;Grc183.4	40	-	32644	47852	255,0,0	2	4295,339	0,14869
GRCptg000015l	34551	36762	Grc183;Grc183.5	40	-	34551	36762	255,0,0	1	2211	0
GRCptg000015l	30867	33293	Grc184;Grc184.1	40	+	30867	33293	255,0,0	1	2426	0
GRCptg000015l	33786	36354	Grc185;Grc185.1	40	+	33786	36354	255,0,0	1	2568	0
GRCptg000015l	39226	44801	Grc186;Grc186.1	40	-	39226	44801	255,0,0	2	301,3058	0,2517
GRCptg000015l	41399	196357	Grc187;Grc187.1	40	+	41399	196357	255,0,0	2	1560,1679	0,153279
GRCptg000015l	52210	134234	Grc188;Grc188.1	40	+	52210	134234	255,0,0	20	277,150,115,108,113,108,131,199,147,157,104,64,35,105,164,110,38,141,75,2261	0,1179,4177,5287,6060,7347,7996,8496,58087,58958,59318,60388,61321,62427,63260,64821,75115,78086,79040,79763
GRCptg000015l	57562	133851	Grc188;Grc188.2	40	+	57562	133851	255,0,0	17	43,113,108,131,199,147,157,104,64,35,105,164,110,38,141,75,1878	0,708,1995,2644,3144,52735,53606,53966,55036,55969,57075,57908,59469,69763,72734,73688,74411
GRCptg000015l	57857	62073	Grc188;Grc188.3	40	+	57857	62073	255,0,0	4	1808,131,500,843	0,2349,2849,3373
GRCptg000015l	58268	134455	Grc188;Grc188.4	40	+	58268	134455	255,0,0	16	115,108,131,199,147,157,104,64,35,105,164,110,38,141,75,2482	0,1289,1938,2438,52029,52900,53260,54330,55263,56369,57202,58763,69057,72028,72982,73705
GRCptg000015l	127653	134234	Grc188;Grc188.5	40	+	127653	134234	255,0,0	4	193,141,75,2261	0,2643,3597,4320
GRCptg000015l	127848	134455	Grc188;Grc188.6	40	+	127848	134455	255,0,0	4	228,141,75,2482	0,2448,3402,4125
GRCptg000015l	127870	134234	Grc188;Grc188.7	40	+	127870	134234	255,0,0	4	206,141,75,2261	0,2426,3380,4103
GRCptg000015l	127908	134234	Grc188;Grc188.8	40	+	127908	134234	255,0,0	1	6326	0
GRCptg000015l	128278	134234	Grc188;Grc188.9	40	+	128278	134234	255,0,0	3	2159,75,2261	0,2972,3695
GRCptg000015l	67383	187120	Grc189;Grc189.1	40	+	67383	187120	255,0,0	2	120,4558	0,115179
GRCptg000015l	68645	93429	Grc189;Grc189.2	40	+	68645	93429	255,0,0	2	224,2902	0,21882
GRCptg000015l	88408	187120	Grc189;Grc189.3	40	+	88408	187120	255,0,0	2	64,5228	0,93484
GRCptg000015l	88424	185949	Grc189;Grc189.4	40	+	88424	185949	255,0,0	2	709,3422	0,94103
GRCptg000015l	90220	93713	Grc189;Grc189.5	40	+	90220	93713	255,0,0	1	3493	0
GRCptg000015l	90521	184720	Grc189;Grc189.6	40	+	90521	184720	255,0,0	2	203,557	0,93642
GRCptg000015l	87974	183887	Grc190;Grc190.1	40	-	87974	183887	255,0,0	4	1477,592,680,1039	0,65956,72141,94874
GRCptg000015l	88382	90157	Grc190;Grc190.2	40	-	88382	90157	255,0,0	1	1775	0
GRCptg000015l	88382	183222	Grc190;Grc190.3	40	-	88382	183222	255,0,0	4	1069,592,680,374	0,65548,71733,94466
GRCptg000015l	154022	160795	Grc190;Grc190.4	40	-	154022	160795	255,0,0	2	500,680	0,6093
GRCptg000015l	91236	94276	Grc191;Grc191.1	40	-	91236	94276	255,0,0	1	3040	0
GRCptg000015l	95982	96198	Grc192;Grc192.1	40	-	95982	96198	255,0,0	1	216	0
GRCptg000015l	97734	112430	Grc193;Grc193.1	40	-	97734	112430	255,0,0	2	158,4289	0,10407
GRCptg000015l	97916	103535	Grc194;Grc194.1	40	-	97916	103535	255,0,0	1	5619	0
GRCptg000015l	104564	107819	Grc195;Grc195.1	40	-	104564	107819	255,0,0	1	3255	0
GRCptg000015l	114523	128330	Grc196;Grc196.1	40	-	114523	128330	255,0,0	2	2616,1009	0,12798
GRCptg000015l	117953	120667	Grc197;Grc197.1	40	+	117953	120667	255,0,0	1	2714	0
GRCptg000015l	134660	137449	Grc198;Grc198.1	40	-	134660	137449	255,0,0	5	1830,59,124,266,81	0,1908,2044,2247,2708
GRCptg000015l	134758	137447	Grc198;Grc198.2	40	-	134758	137447	255,0,0	5	1732,59,124,266,79	0,1810,1946,2149,2610
GRCptg000015l	135175	137444	Grc198;Grc198.3	40	-	135175	137444	255,0,0	5	1315,59,124,266,76	0,1393,1529,1732,2193
GRCptg000015l	135220	137446	Grc198;Grc198.4	40	-	135220	137446	255,0,0	5	1270,59,124,266,78	0,1348,1484,1687,2148
GRCptg000015l	135240	137441	Grc198;Grc198.5	40	-	135240	137441	255,0,0	5	1250,59,124,266,73	0,1328,1464,1667,2128
GRCptg000015l	135253	137410	Grc198;Grc198.6	40	-	135253	137410	255,0,0	5	1237,59,124,266,42	0,1315,1451,1654,2115
GRCptg000015l	135279	137441	Grc198;Grc198.7	40	-	135279	137441	255,0,0	5	1211,59,124,266,73	0,1289,1425,1628,2089
GRCptg000015l	135330	137441	Grc198;Grc198.8	40	-	135330	137441	255,0,0	5	1160,59,124,266,73	0,1238,1374,1577,2038
GRCptg000015l	135374	137449	Grc198;Grc198.9	40	-	135374	137449	255,0,0	5	1116,59,124,266,81	0,1194,1330,1533,1994
GRCptg000015l	135406	137444	Grc198;Grc198.10	40	-	135406	137444	255,0,0	5	1084,59,124,266,76	0,1162,1298,1501,1962
GRCptg000015l	135498	137447	Grc198;Grc198.11	40	-	135498	137447	255,0,0	5	992,59,124,266,79	0,1070,1206,1409,1870
GRCptg000015l	135551	137447	Grc198;Grc198.12	40	-	135551	137447	255,0,0	5	939,59,124,263,79	0,1017,1153,1356,1817
GRCptg000015l	135609	137447	Grc198;Grc198.13	40	-	135609	137447	255,0,0	5	881,59,124,266,79	0,959,1095,1298,1759
GRCptg000015l	135659	137446	Grc198;Grc198.14	40	-	135659	137446	255,0,0	5	831,59,124,207,78	0,909,1045,1248,1709
GRCptg000015l	135662	137447	Grc198;Grc198.15	40	-	135662	137447	255,0,0	5	828,59,124,266,79	0,906,1042,1245,1706
GRCptg000015l	135741	137447	Grc198;Grc198.16	40	-	135741	137447	255,0,0	5	749,59,124,266,79	0,827,963,1166,1627
GRCptg000015l	135770	137446	Grc198;Grc198.17	40	-	135770	137446	255,0,0	5	720,59,124,266,78	0,798,934,1137,1598
GRCptg000015l	135842	137447	Grc198;Grc198.18	40	-	135842	137447	255,0,0	5	648,59,124,266,79	0,726,862,1065,1526
GRCptg000015l	135880	137447	Grc198;Grc198.19	40	-	135880	137447	255,0,0	5	610,59,124,266,79	0,688,824,1027,1488
GRCptg000015l	135919	137447	Grc198;Grc198.20	40	-	135919	137447	255,0,0	5	571,59,124,266,79	0,649,785,988,1449
GRCptg000015l	135957	137441	Grc198;Grc198.21	40	-	135957	137441	255,0,0	5	533,59,112,207,73	0,611,747,950,1411
GRCptg000015l	135963	137441	Grc198;Grc198.22	40	-	135963	137441	255,0,0	5	527,59,112,266,73	0,605,741,944,1405
GRCptg000015l	135963	137441	Grc198;Grc198.23	40	-	135963	137441	255,0,0	5	527,59,124,207,73	0,605,741,944,1405
GRCptg000015l	135963	137441	Grc198;Grc198.24	40	-	135963	137441	255,0,0	4	527,59,124,534	0,605,741,944
GRCptg000015l	135963	137441	Grc198;Grc198.25	40	-	135963	137441	255,0,0	5	527,59,124,63,73	0,605,741,1088,1405
GRCptg000015l	135963	137441	Grc198;Grc198.26	40	-	135963	137441	255,0,0	4	527,260,207,73	0,605,944,1405
GRCptg000015l	135963	137444	Grc198;Grc198.27	40	-	135963	137444	255,0,0	4	527,59,124,76	0,605,741,1405
GRCptg000015l	135967	137444	Grc198;Grc198.28	40	-	135967	137444	255,0,0	5	523,59,124,266,76	0,601,737,940,1401
GRCptg000015l	135967	137444	Grc198;Grc198.29	40	-	135967	137444	255,0,0	4	523,260,266,76	0,601,940,1401
GRCptg000015l	136001	137447	Grc198;Grc198.30	40	-	136001	137447	255,0,0	5	489,59,124,266,79	0,567,703,906,1367
GRCptg000015l	137557	139830	Grc199;Grc199.1	40	+	137557	139830	255,0,0	5	255,135,150,104,206	0,702,1070,1824,2067
GRCptg000015l	138198	140274	Grc200;Grc200.1	40	-	138198	140274	255,0,0	1	2076	0
GRCptg000015l	140527	145226	Grc201;Grc201.1	40	+	140527	145226	255,0,0	4	44,99,184,173	0,614,3780,4526
GRCptg000015l	140530	148909	Grc201;Grc201.2	40	+	140530	148909	255,0,0	4	41,99,184,3856	0,611,3777,4523
GRCptg000015l	140942	141078	Grc202;Grc202.1	40	+	140942	141078	255,0,0	1	136	0
GRCptg000015l	145060	167312	Grc203;Grc203.1	40	-	145060	167312	255,0,0	11	1623,108,165,169,96,1506,142,290,146,106,425	0,1815,2223,2496,3337,3802,5886,6412,6864,21149,21827
GRCptg000015l	145189	167165	Grc203;Grc203.2	40	-	145189	167165	255,0,0	11	1494,108,165,169,96,1506,142,290,146,106,278	0,1686,2094,2367,3208,3673,5757,6283,6735,21020,21698
GRCptg000015l	145191	170221	Grc203;Grc203.3	40	-	145191	170221	255,0,0	14	1492,108,165,169,96,1506,142,290,146,106,257,124,155,93	0,1684,2092,2365,3206,3671,5755,6281,6733,21018,21696,23015,23544,24937
GRCptg000015l	145346	170157	Grc203;Grc203.4	40	-	145346	170157	255,0,0	14	1337,108,165,169,96,1506,142,290,187,106,257,124,155,29	0,1529,1937,2210,3051,3516,5600,6126,6537,20863,21541,22860,23389,24782
GRCptg000015l	145352	147224	Grc203;Grc203.5	40	-	145352	147224	255,0,0	2	1331,349	0,1523
GRCptg000015l	145352	151701	Grc203;Grc203.6	40	-	145352	151701	255,0,0	7	1331,108,165,169,96,1506,755	0,1523,1931,2204,3045,3510,5594
GRCptg000015l	145352	166134	Grc203;Grc203.7	40	-	145352	166134	255,0,0	9	1331,108,165,169,96,1506,142,1222,387	0,1523,1931,2204,3045,3510,5594,6120,20395
GRCptg000015l	145352	167345	Grc203;Grc203.8	40	-	145352	167345	255,0,0	11	1331,108,165,169,96,1506,142,290,146,106,458	0,1523,1931,2204,3045,3510,5594,6120,6572,20857,21535
GRCptg000015l	145352	170297	Grc203;Grc203.9	40	-	145352	170297	255,0,0	14	1331,108,165,169,96,1506,142,290,146,106,257,124,155,169	0,1523,1931,2204,3045,3510,5594,6120,6572,20857,21535,22854,23383,24776
GRCptg000015l	145352	172407	Grc203;Grc203.10	40	-	145352	172407	255,0,0	16	1331,108,165,169,96,1306,98,142,290,146,106,257,124,155,144,23	0,1523,1931,2204,3045,3510,4918,5594,6120,6572,20857,21535,22854,23383,24776,27032
GRCptg000015l	145352	172512	Grc203;Grc203.11	40	-	145352	172512	255,0,0	14	1331,108,165,169,96,1506,142,598,106,257,124,155,144,128	0,1523,1931,2204,3045,3510,5594,6120,20857,21535,22854,23383,24776,27032
GRCptg000015l	145352	172648	Grc203;Grc203.12	40	-	145352	172648	255,0,0	16	1331,108,165,169,96,1506,142,290,146,106,257,124,155,71,144,264	0,1523,1931,2204,3045,3510,5594,6120,6572,20857,21535,22854,23383,24034,24776,27032
GRCptg000015l	145352	172661	Grc203;Grc203.13	40	-	145352	172661	255,0,0	16	1331,108,165,169,96,1506,142,290,188,106,257,124,155,71,144,277	0,1523,1931,2204,3045,3510,5594,6120,6530,20857,21535,22854,23383,24034,24776,27032
GRCptg000015l	145352	172661	Grc203;Grc203.14	40	-	145352	172661	255,0,0	15	1331,108,165,169,96,1506,142,290,188,106,257,124,155,144,277	0,1523,1931,2204,3045,3510,5594,6120,6530,20857,21535,22854,23383,24776,27032
GRCptg000015l	145352	172664	Grc203;Grc203.15	40	-	145352	172664	255,0,0	15	1331,108,165,169,96,1506,142,290,146,106,257,124,155,144,280	0,1523,1931,2204,3045,3510,5594,6120,6572,20857,21535,22854,23383,24776,27032
GRCptg000015l	145352	172687	Grc203;Grc203.16	40	-	145352	172687	255,0,0	17	1331,108,165,169,96,1506,142,290,146,106,257,124,155,71,54,144,303	0,1523,1931,2204,3045,3510,5594,6120,6572,20857,21535,22854,23383,24034,24558,24776,27032
GRCptg000015l	145352	172687	Grc203;Grc203.17	40	-	145352	172687	255,0,0	16	1331,108,165,169,96,1506,142,290,146,106,257,124,155,144,91,149	0,1523,1931,2204,3045,3510,5594,6120,6572,20857,21535,22854,23383,24776,27032,27186
GRCptg000015l	145455	166942	Grc203;Grc203.18	40	-	145455	166942	255,0,0	11	1228,108,165,169,96,1506,142,290,146,106,55	0,1420,1828,2101,2942,3407,5491,6017,6469,20754,21432
GRCptg000015l	145718	172494	Grc203;Grc203.19	40	-	145718	172494	255,0,0	15	965,108,165,169,96,1506,142,290,146,106,257,124,155,144,110	0,1157,1565,1838,2679,3144,5228,5754,6206,20491,21169,22488,23017,24410,26666
GRCptg000015l	145997	172648	Grc203;Grc203.20	40	-	145997	172648	255,0,0	15	686,108,165,169,96,1506,142,290,146,106,257,124,155,144,264	0,878,1286,1559,2400,2865,4949,5475,5927,20212,20890,22209,22738,24131,26387
GRCptg000015l	145998	166273	Grc203;Grc203.21	40	-	145998	166273	255,0,0	10	685,108,165,169,96,1506,142,290,187,64	0,877,1285,1558,2399,2864,4948,5474,5885,20211
GRCptg000015l	146101	170167	Grc203;Grc203.22	40	-	146101	170167	255,0,0	14	582,108,165,169,96,1506,142,290,146,106,257,124,155,39	0,774,1182,1455,2296,2761,4845,5371,5823,20108,20786,22105,22634,24027
GRCptg000015l	146471	172678	Grc203;Grc203.23	40	-	146471	172678	255,0,0	16	212,108,165,169,96,1506,142,290,146,106,257,124,155,71,144,294	0,404,812,1085,1926,2391,4475,5001,5453,19738,20416,21735,22264,22915,23657,25913
GRCptg000015l	146481	172690	Grc203;Grc203.24	40	-	146481	172690	255,0,0	15	202,108,165,169,96,1506,142,290,146,106,257,124,155,144,306	0,394,802,1075,1916,2381,4465,4991,5443,19728,20406,21725,22254,23647,25903
GRCptg000015l	146482	169447	Grc203;Grc203.25	40	-	146482	169447	255,0,0	14	201,108,165,169,96,1506,142,290,146,106,257,124,155,61	0,393,801,1074,1915,2380,4464,4990,5442,19727,20405,21724,22253,22904
GRCptg000015l	146753	172690	Grc203;Grc203.26	40	-	146753	172690	255,0,0	14	230,165,169,96,1506,142,290,146,106,257,124,155,144,306	0,530,803,1644,2109,4193,4719,5171,19456,20134,21453,21982,23375,25631
GRCptg000015l	164870	172666	Grc203;Grc203.27	40	-	164870	172666	255,0,0	5	1445,257,124,1537,282	0,2017,3336,3865,7514
GRCptg000015l	151085	167881	Grc204;Grc204.1	40	+	151085	167881	255,0,0	2	1612,2131	0,14665
GRCptg000015l	154569	159875	Grc205;Grc205.1	40	-	154569	159875	255,0,0	3	1782,2258,186	0,1860,5120
GRCptg000015l	154569	159876	Grc205;Grc205.2	40	-	154569	159876	255,0,0	2	4118,187	0,5120
GRCptg000015l	158428	159733	Grc205;Grc205.3	40	-	158428	159733	255,0,0	1	1305	0
GRCptg000015l	162631	163977	Grc206;Grc206.1	40	+	162631	163977	255,0,0	2	248,745	0,601
GRCptg000015l	172294	179083	Grc207;Grc207.1	40	+	172294	179083	255,0,0	9	140,45,116,152,134,134,121,147,852	0,756,1761,2302,2987,3956,4519,5429,5937
GRCptg000015l	172676	179083	Grc207;Grc207.2	40	+	172676	179083	255,0,0	9	128,45,116,152,134,134,121,147,852	0,374,1379,1920,2605,3574,4137,5047,5555
GRCptg000015l	172703	178999	Grc207;Grc207.3	40	+	172703	178999	255,0,0	8	101,1121,152,134,134,121,147,768	0,347,1893,2578,3547,4110,5020,5528
GRCptg000015l	172703	179084	Grc207;Grc207.4	40	+	172703	179084	255,0,0	7	101,1121,152,134,134,121,1361	0,347,1893,2578,3547,4110,5020
GRCptg000015l	172703	179084	Grc207;Grc207.5	40	+	172703	179084	255,0,0	5	101,1121,1426,1719,853	0,347,1893,3448,5528
GRCptg000015l	172705	179083	Grc207;Grc207.6	40	+	172705	179083	255,0,0	7	99,1121,819,134,121,147,852	0,345,1891,3545,4108,5018,5526
GRCptg000015l	172705	179084	Grc207;Grc207.7	40	+	172705	179084	255,0,0	8	99,45,116,1443,233,121,147,853	0,345,1350,1891,3446,4108,5018,5526
GRCptg000015l	172708	179084	Grc207;Grc207.8	40	+	172708	179084	255,0,0	6	96,1121,1443,233,1057,853	0,342,1888,3443,4105,5523
GRCptg000015l	172713	179083	Grc207;Grc207.9	40	+	172713	179083	255,0,0	8	91,45,693,134,134,121,147,852	0,337,1342,2568,3537,4100,5010,5518
GRCptg000015l	172713	179084	Grc207;Grc207.10	40	+	172713	179084	255,0,0	8	91,45,116,152,134,134,121,1361	0,337,1342,1883,2568,3537,4100,5010
GRCptg000015l	172719	178954	Grc207;Grc207.11	40	+	172719	178954	255,0,0	9	85,45,116,152,134,134,121,147,723	0,331,1336,1877,2562,3531,4094,5004,5512
GRCptg000015l	172719	179083	Grc207;Grc207.12	40	+	172719	179083	255,0,0	7	85,1698,134,134,121,147,852	0,331,2562,3531,4094,5004,5512
GRCptg000015l	172719	179084	Grc207;Grc207.13	40	+	172719	179084	255,0,0	8	85,45,116,152,134,134,1057,853	0,331,1336,1877,2562,3531,4094,5512
GRCptg000015l	172719	179084	Grc207;Grc207.14	40	+	172719	179084	255,0,0	7	85,1121,152,134,134,1057,853	0,331,1877,2562,3531,4094,5512
GRCptg000015l	172722	179084	Grc207;Grc207.15	40	+	172722	179084	255,0,0	9	82,418,116,152,134,134,121,147,853	0,328,1333,1874,2559,3528,4091,5001,5509
GRCptg000015l	172723	178999	Grc207;Grc207.16	40	+	172723	178999	255,0,0	8	81,45,116,152,134,134,1057,768	0,327,1332,1873,2558,3527,4090,5508
GRCptg000015l	172723	179084	Grc207;Grc207.17	40	+	172723	179084	255,0,0	3	81,2977,2943	0,327,3418
GRCptg000015l	172725	179083	Grc207;Grc207.18	40	+	172725	179083	255,0,0	9	79,238,116,152,134,134,121,147,852	0,325,1330,1871,2556,3525,4088,4998,5506
GRCptg000015l	172725	179084	Grc207;Grc207.19	40	+	172725	179084	255,0,0	6	79,2977,233,121,147,853	0,325,3426,4088,4998,5506
GRCptg000015l	172727	179083	Grc207;Grc207.20	40	+	172727	179083	255,0,0	8	77,1121,152,134,134,121,147,852	0,323,1869,2554,3523,4086,4996,5504
GRCptg000015l	172727	179083	Grc207;Grc207.21	40	+	172727	179083	255,0,0	6	77,1121,1788,121,147,852	0,323,1869,4086,4996,5504
GRCptg000015l	172727	179084	Grc207;Grc207.22	40	+	172727	179084	255,0,0	6	77,1698,134,134,1057,853	0,323,2554,3523,4086,5504
GRCptg000015l	172729	178997	Grc207;Grc207.23	40	+	172729	178997	255,0,0	9	75,45,116,152,134,134,121,147,766	0,321,1326,1867,2552,3521,4084,4994,5502
GRCptg000015l	172729	179083	Grc207;Grc207.24	40	+	172729	179083	255,0,0	6	75,45,2329,121,147,852	0,321,1326,4084,4994,5502
GRCptg000015l	172729	179083	Grc207;Grc207.25	40	+	172729	179083	255,0,0	7	75,1121,152,1103,121,147,852	0,321,1867,2552,4084,4994,5502
GRCptg000015l	172734	179083	Grc207;Grc207.26	40	+	172734	179083	255,0,0	7	70,238,116,1788,121,147,852	0,316,1321,1862,4079,4989,5497
GRCptg000015l	172744	178997	Grc207;Grc207.27	40	+	172744	178997	255,0,0	8	60,45,116,1443,249,121,147,766	0,306,1311,1852,3391,4069,4979,5487
GRCptg000015l	172744	179083	Grc207;Grc207.28	40	+	172744	179083	255,0,0	8	60,45,116,152,134,121,147,852	0,306,1311,1852,3506,4069,4979,5487
GRCptg000015l	172744	179083	Grc207;Grc207.29	40	+	172744	179083	255,0,0	8	60,45,116,1443,249,121,147,852	0,306,1311,1852,3391,4069,4979,5487
GRCptg000015l	172744	179084	Grc207;Grc207.30	40	+	172744	179084	255,0,0	5	60,2997,243,1057,853	0,306,3397,4069,5487
GRCptg000015l	172748	179083	Grc207;Grc207.31	40	+	172748	179083	255,0,0	7	56,45,116,1788,121,147,852	0,302,1307,1848,4065,4975,5483
GRCptg000015l	172748	179083	Grc207;Grc207.32	40	+	172748	179083	255,0,0	6	56,238,2329,121,147,852	0,302,1307,4065,4975,5483
GRCptg000015l	172748	179083	Grc207;Grc207.33	40	+	172748	179083	255,0,0	6	56,2997,249,121,147,852	0,302,3387,4065,4975,5483
GRCptg000015l	172748	179083	Grc207;Grc207.34	40	+	172748	179083	255,0,0	5	56,3334,121,147,852	0,302,4065,4975,5483
GRCptg000015l	172748	179084	Grc207;Grc207.35	40	+	172748	179084	255,0,0	6	56,45,116,1443,1719,853	0,302,1307,1848,3403,5483
GRCptg000015l	172748	179084	Grc207;Grc207.36	40	+	172748	179084	255,0,0	8	56,1143,152,134,134,121,147,853	0,302,1848,2533,3502,4065,4975,5483
GRCptg000015l	172750	175026	Grc207;Grc207.37	40	+	172750	175026	255,0,0	4	54,238,116,430	0,300,1305,1846
GRCptg000015l	172760	179083	Grc207;Grc207.38	40	+	172760	179083	255,0,0	8	44,45,116,152,1103,121,147,852	0,290,1295,1836,2521,4053,4963,5471
GRCptg000015l	172760	179084	Grc207;Grc207.39	40	+	172760	179084	255,0,0	7	44,45,116,1443,233,1057,853	0,290,1295,1836,3391,4053,5471
GRCptg000015l	172772	178996	Grc207;Grc207.40	40	+	172772	178996	255,0,0	7	32,1121,1508,249,121,147,765	0,278,1824,3363,4041,4951,5459
GRCptg000015l	172772	178998	Grc207;Grc207.41	40	+	172772	178998	255,0,0	9	32,238,116,152,134,134,121,147,767	0,278,1283,1824,2509,3478,4041,4951,5459
GRCptg000015l	172772	179083	Grc207;Grc207.42	40	+	172772	179083	255,0,0	8	32,45,116,202,134,121,147,852	0,278,1283,1824,3478,4041,4951,5459
GRCptg000015l	172772	179083	Grc207;Grc207.43	40	+	172772	179083	255,0,0	8	32,238,116,152,134,121,147,852	0,278,1283,1824,3478,4041,4951,5459
GRCptg000015l	172774	179084	Grc207;Grc207.44	40	+	172774	179084	255,0,0	4	30,45,2329,2271	0,276,1281,4039
GRCptg000015l	172944	179083	Grc207;Grc207.45	40	+	172944	179083	255,0,0	8	151,116,152,134,134,121,147,852	0,1111,1652,2337,3306,3869,4779,5287
GRCptg000015l	172974	175294	Grc207;Grc207.46	40	+	172974	175294	255,0,0	3	121,116,698	0,1081,1622
GRCptg000015l	173086	178998	Grc207;Grc207.47	40	+	173086	178998	255,0,0	7	202,116,152,134,121,147,767	0,969,1510,3164,3727,4637,5145
GRCptg000015l	173119	178937	Grc207;Grc207.48	40	+	173119	178937	255,0,0	8	169,116,152,134,134,121,147,706	0,936,1477,2162,3131,3694,4604,5112
GRCptg000015l	176151	179519	Grc208;Grc208.1	40	-	176151	179519	255,0,0	1	3368	0
GRCptg000015l	177398	179486	Grc208;Grc208.2	40	-	177398	179486	255,0,0	1	2088	0
GRCptg000015l	177742	179519	Grc208;Grc208.3	40	-	177742	179519	255,0,0	1	1777	0
GRCptg000015l	178001	179496	Grc208;Grc208.4	40	-	178001	179496	255,0,0	1	1495	0
GRCptg000015l	184632	187240	Grc209;Grc209.1	40	-	184632	187240	255,0,0	2	2499,44	0,2564
GRCptg000015l	190651	194616	Grc210;Grc210.1	40	+	190651	194616	255,0,0	1	3965	0
GRCptg000015l	191055	196457	Grc211;Grc211.1	40	-	191055	196457	255,0,0	1	5402	0
GRCptg000016l	1253	4822	Grc212;Grc212.1	40	+	1253	4822	255,0,0	2	23,3268	0,301
GRCptg000016l	1253	5662	Grc212;Grc212.2	40	+	1253	5662	255,0,0	3	23,383,3081	0,301,1328
GRCptg000016l	4903	110477	Grc212;Grc212.3	40	+	4903	110477	255,0,0	2	437,330	0,105244
GRCptg000016l	9829	9993	Grc213;Grc213.1	40	-	9829	9993	255,0,0	1	164	0
GRCptg000016l	15987	18906	Grc214;Grc214.1	40	-	15987	18906	255,0,0	1	2919	0
GRCptg000016l	17122	18919	Grc214;Grc214.2	40	-	17122	18919	255,0,0	1	1797	0
GRCptg000016l	24818	26912	Grc215;Grc215.1	40	+	24818	26912	255,0,0	3	86,584,1072	0,165,1022
GRCptg000016l	30397	33987	Grc216;Grc216.1	40	+	30397	33987	255,0,0	3	269,1051,1132	0,1314,2458
GRCptg000016l	39141	60872	Grc217;Grc217.1	40	-	39141	60872	255,0,0	2	435,365	0,21366
GRCptg000016l	60130	294920	Grc217;Grc217.2	40	-	60130	294920	255,0,0	2	644,1559	0,233231
GRCptg000016l	292874	295994	Grc217;Grc217.3	40	-	292874	295994	255,0,0	1	3120	0
GRCptg000016l	292949	296408	Grc217;Grc217.4	40	-	292949	296408	255,0,0	1	3459	0
GRCptg000016l	294287	300068	Grc217;Grc217.5	40	-	294287	300068	255,0,0	1	5781	0
GRCptg000016l	297446	299776	Grc217;Grc217.6	40	-	297446	299776	255,0,0	1	2330	0
GRCptg000016l	75567	125089	Grc218;Grc218.1	40	-	75567	125089	255,0,0	11	550,90,108,103,109,175,130,101,132,177,1400	0,1374,3271,6156,7004,16798,17523,18244,20069,23081,48122
GRCptg000016l	119180	125179	Grc218;Grc218.2	40	-	119180	125179	255,0,0	2	3227,1869	0,4130
GRCptg000016l	83741	90445	Grc219;Grc219.1	40	+	83741	90445	255,0,0	2	2944,2953	0,3751
GRCptg000016l	86291	91089	Grc219;Grc219.2	40	+	86291	91089	255,0,0	2	394,3597	0,1201
GRCptg000016l	86440	91078	Grc219;Grc219.3	40	+	86440	91078	255,0,0	2	245,3586	0,1052
GRCptg000016l	86459	91331	Grc219;Grc219.4	40	+	86459	91331	255,0,0	2	226,3839	0,1033
GRCptg000016l	87657	91051	Grc219;Grc219.5	40	+	87657	91051	255,0,0	1	3394	0
GRCptg000016l	85357	188415	Grc220;Grc220.1	40	-	85357	188415	255,0,0	4	180,1501,679,722	0,99309,101620,102336
GRCptg000016l	85357	188556	Grc220;Grc220.2	40	-	85357	188556	255,0,0	3	215,1466,1579	0,99344,101620
GRCptg000016l	87985	197336	Grc221;Grc221.1	40	-	87985	197336	255,0,0	3	3742,223,1396	0,95212,107955
GRCptg000016l	88839	91522	Grc221;Grc221.2	40	-	88839	91522	255,0,0	1	2683	0
GRCptg000016l	88855	197904	Grc221;Grc221.3	40	-	88855	197904	255,0,0	2	2973,1964	0,107085
GRCptg000016l	108628	172575	Grc222;Grc222.1	40	-	108628	172575	255,0,0	2	401,2550	0,61397
GRCptg000016l	160862	169135	Grc222;Grc222.2	40	-	160862	169135	255,0,0	2	2240,1202	0,7071
GRCptg000016l	162421	174577	Grc222;Grc222.3	40	-	162421	174577	255,0,0	2	736,1179	0,10977
GRCptg000016l	164165	165672	Grc222;Grc222.4	40	-	164165	165672	255,0,0	1	1507	0
GRCptg000016l	165584	170831	Grc222;Grc222.5	40	-	165584	170831	255,0,0	1	5247	0
GRCptg000016l	126262	126680	Grc223;Grc223.1	40	+	126262	126680	255,0,0	1	418	0
GRCptg000016l	133078	199571	Grc224;Grc224.1	40	+	133078	199571	255,0,0	2	8,3653	0,62840
GRCptg000016l	194204	200339	Grc224;Grc224.2	40	+	194204	200339	255,0,0	1	6135	0
GRCptg000016l	194494	199571	Grc224;Grc224.3	40	+	194494	199571	255,0,0	1	5077	0
GRCptg000016l	195232	199862	Grc224;Grc224.4	40	+	195232	199862	255,0,0	1	4630	0
GRCptg000016l	196159	344466	Grc224;Grc224.5	40	+	196159	344466	255,0,0	2	3982,198	0,148109
GRCptg000016l	197898	199157	Grc224;Grc224.6	40	+	197898	199157	255,0,0	3	282,37,298	0,839,961
GRCptg000016l	140430	144223	Grc225;Grc225.1	40	+	140430	144223	255,0,0	1	3793	0
GRCptg000016l	140439	146481	Grc225;Grc225.2	40	+	140439	146481	255,0,0	1	6042	0
GRCptg000016l	140448	146180	Grc225;Grc225.3	40	+	140448	146180	255,0,0	1	5732	0
GRCptg000016l	140455	146217	Grc225;Grc225.4	40	+	140455	146217	255,0,0	2	791,1919	0,3843
GRCptg000016l	140458	146217	Grc225;Grc225.5	40	+	140458	146217	255,0,0	2	2809,1919	0,3840
GRCptg000016l	140458	146481	Grc225;Grc225.6	40	+	140458	146481	255,0,0	2	2809,2183	0,3840
GRCptg000016l	140459	144988	Grc225;Grc225.7	40	+	140459	144988	255,0,0	1	4529	0
GRCptg000016l	140463	145166	Grc225;Grc225.8	40	+	140463	145166	255,0,0	1	4703	0
GRCptg000016l	140468	146217	Grc225;Grc225.9	40	+	140468	146217	255,0,0	1	5749	0
GRCptg000016l	143662	158205	Grc226;Grc226.1	40	-	143662	158205	255,0,0	3	4026,136,433	0,6956,14110
GRCptg000016l	144267	157923	Grc226;Grc226.2	40	-	144267	157923	255,0,0	3	3421,136,151	0,6351,13505
GRCptg000016l	144289	147479	Grc226;Grc226.3	40	-	144289	147479	255,0,0	1	3190	0
GRCptg000016l	146418	159543	Grc226;Grc226.4	40	-	146418	159543	255,0,0	4	1270,136,927,110	0,4200,11354,13015
GRCptg000016l	146418	159597	Grc226;Grc226.5	40	-	146418	159597	255,0,0	4	1270,136,927,204	0,4200,11354,12975
GRCptg000016l	146418	159629	Grc226;Grc226.6	40	-	146418	159629	255,0,0	4	1270,136,927,35	0,4200,11354,13176
GRCptg000016l	146418	160068	Grc226;Grc226.7	40	-	146418	160068	255,0,0	4	1270,136,927,304	0,4200,11354,13346
GRCptg000016l	146909	159904	Grc226;Grc226.8	40	-	146909	159904	255,0,0	4	779,136,927,310	0,3709,10863,12685
GRCptg000016l	147075	160116	Grc226;Grc226.9	40	-	147075	160116	255,0,0	4	613,136,927,352	0,3543,10697,12689
GRCptg000016l	147076	159624	Grc226;Grc226.10	40	-	147076	159624	255,0,0	4	612,136,927,30	0,3542,10696,12518
GRCptg000016l	151780	156564	Grc226;Grc226.11	40	-	151780	156564	255,0,0	2	2803,1771	0,3013
GRCptg000016l	154045	159642	Grc226;Grc226.12	40	-	154045	159642	255,0,0	4	398,160,3876,48	0,453,778,5549
GRCptg000016l	155470	159198	Grc226;Grc226.13	40	-	155470	159198	255,0,0	2	3229,74	0,3654
GRCptg000016l	175668	222934	Grc227;Grc227.1	40	-	175668	222934	255,0,0	2	2664,463	0,46803
GRCptg000016l	177638	179060	Grc227;Grc227.2	40	-	177638	179060	255,0,0	1	1422	0
GRCptg000016l	184643	401600	Grc228;Grc228.1	40	+	184643	401600	255,0,0	3	155,2880,1457	0,2845,215500
GRCptg000016l	187447	188240	Grc228;Grc228.2	40	+	187447	188240	255,0,0	1	793	0
GRCptg000016l	187900	401602	Grc228;Grc228.3	40	+	187900	401602	255,0,0	3	2469,26,1383	0,167917,212319
GRCptg000016l	308172	313446	Grc228;Grc228.4	40	+	308172	313446	255,0,0	2	43,4759	0,515
GRCptg000016l	308172	313446	Grc228;Grc228.5	40	+	308172	313446	255,0,0	1	5274	0
GRCptg000016l	308269	313689	Grc228;Grc228.6	40	+	308269	313689	255,0,0	1	5420	0
GRCptg000016l	308326	313697	Grc228;Grc228.7	40	+	308326	313697	255,0,0	2	4590,610	0,4761
GRCptg000016l	309145	313689	Grc228;Grc228.8	40	+	309145	313689	255,0,0	2	3802,685	0,3859
GRCptg000016l	312019	402318	Grc228;Grc228.9	40	+	312019	402318	255,0,0	2	1563,1612	0,88687
GRCptg000016l	207224	210641	Grc229;Grc229.1	40	+	207224	210641	255,0,0	1	3417	0
GRCptg000016l	207227	211049	Grc229;Grc229.2	40	+	207227	211049	255,0,0	1	3822	0
GRCptg000016l	207227	211208	Grc229;Grc229.3	40	+	207227	211208	255,0,0	1	3981	0
GRCptg000016l	208157	211832	Grc230;Grc230.1	40	-	208157	211832	255,0,0	5	358,48,59,94,95	0,672,828,975,3580
GRCptg000016l	208158	211821	Grc230;Grc230.2	40	-	208158	211821	255,0,0	4	719,59,94,84	0,827,974,3579
GRCptg000016l	208158	211821	Grc230;Grc230.3	40	-	208158	211821	255,0,0	1	3663	0
GRCptg000016l	208159	211821	Grc230;Grc230.4	40	-	208159	211821	255,0,0	3	718,241,84	0,826,3578
GRCptg000016l	236004	238576	Grc231;Grc231.1	40	-	236004	238576	255,0,0	1	2572	0
GRCptg000016l	248559	249284	Grc232;Grc232.1	40	+	248559	249284	255,0,0	1	725	0
GRCptg000016l	253942	258881	Grc233;Grc233.1	40	+	253942	258881	255,0,0	1	4939	0
GRCptg000016l	255291	260317	Grc233;Grc233.2	40	+	255291	260317	255,0,0	1	5026	0
GRCptg000016l	255501	315254	Grc233;Grc233.3	40	+	255501	315254	255,0,0	2	3292,91	0,59662
GRCptg000016l	275578	285473	Grc234;Grc234.1	40	+	275578	285473	255,0,0	2	1291,893	0,9002
GRCptg000016l	276469	288334	Grc234;Grc234.2	40	+	276469	288334	255,0,0	2	301,3635	0,8230
GRCptg000016l	277515	281259	Grc235;Grc235.1	40	+	277515	281259	255,0,0	1	3744	0
GRCptg000016l	277659	284422	Grc235;Grc235.2	40	+	277659	284422	255,0,0	1	6763	0
GRCptg000016l	278288	284422	Grc235;Grc235.3	40	+	278288	284422	255,0,0	2	1883,1371	0,4763
GRCptg000016l	300796	425453	Grc236;Grc236.1	40	-	300796	425453	255,0,0	2	627,2565	0,122092
GRCptg000016l	418666	431730	Grc236;Grc236.2	40	-	418666	431730	255,0,0	15	1087,239,127,440,70,164,115,138,188,148,149,150,65,159,588	0,1250,3988,5405,8874,9444,9780,10172,10399,10835,11287,11625,11884,12218,12476
GRCptg000016l	418679	431731	Grc236;Grc236.3	40	-	418679	431731	255,0,0	14	1074,239,127,440,70,164,138,188,148,149,150,65,159,589	0,1237,3975,5392,8861,9431,10159,10386,10822,11274,11612,11871,12205,12463
GRCptg000016l	418689	421436	Grc236;Grc236.4	40	-	418689	421436	255,0,0	1	2747	0
GRCptg000016l	418689	427282	Grc236;Grc236.5	40	-	418689	427282	255,0,0	3	2525,1432,88	0,2660,8505
GRCptg000016l	418887	431730	Grc236;Grc236.6	40	-	418887	431730	255,0,0	15	866,239,127,440,70,164,115,138,188,148,149,150,65,159,588	0,1029,3767,5184,8653,9223,9559,9951,10178,10614,11066,11404,11663,11997,12255
GRCptg000016l	418908	431730	Grc236;Grc236.7	40	-	418908	431730	255,0,0	14	845,239,127,440,70,164,138,188,148,149,150,65,159,588	0,1008,3746,5163,8632,9202,9930,10157,10593,11045,11383,11642,11976,12234
GRCptg000016l	419991	431688	Grc236;Grc236.8	40	-	419991	431688	255,0,0	14	164,127,440,70,187,138,138,188,148,149,150,65,159,546	0,2663,4080,7549,7745,8145,8847,9074,9510,9962,10300,10559,10893,11151
GRCptg000016l	419991	431730	Grc236;Grc236.9	40	-	419991	431730	255,0,0	14	164,127,440,70,164,115,138,188,148,149,150,65,159,588	0,2663,4080,7549,8119,8455,8847,9074,9510,9962,10300,10559,10893,11151
GRCptg000016l	419991	431733	Grc236;Grc236.10	40	-	419991	431733	255,0,0	13	164,127,440,70,164,138,188,148,149,150,65,159,591	0,2663,4080,7549,8119,8847,9074,9510,9962,10300,10559,10893,11151
GRCptg000016l	420125	431730	Grc236;Grc236.11	40	-	420125	431730	255,0,0	19	23,127,534,186,57,103,102,156,177,138,115,138,188,148,149,150,65,159,588	0,2529,3946,5785,6260,6597,7069,7329,7621,8011,8321,8713,8940,9376,9828,10166,10425,10759,11017
GRCptg000016l	420226	431730	Grc236;Grc236.12	40	-	420226	431730	255,0,0	13	988,1432,440,70,164,138,188,148,149,150,65,159,588	0,1123,3845,7314,7884,8612,8839,9275,9727,10065,10324,10658,10916
GRCptg000016l	421331	424905	Grc236;Grc236.13	40	-	421331	424905	255,0,0	1	3574	0
GRCptg000016l	422184	431730	Grc236;Grc236.14	40	-	422184	431730	255,0,0	14	48,127,440,70,164,115,138,188,148,149,150,65,159,588	0,470,1887,5356,5926,6262,6654,6881,7317,7769,8107,8366,8700,8958
GRCptg000016l	422185	431730	Grc236;Grc236.15	40	-	422185	431730	255,0,0	19	24,127,534,186,57,103,102,156,177,138,115,138,188,148,149,150,65,159,588	0,469,1886,3725,4200,4537,5009,5269,5561,5951,6261,6653,6880,7316,7768,8106,8365,8699,8957
GRCptg000016l	422186	431731	Grc236;Grc236.16	40	-	422186	431731	255,0,0	13	46,127,440,70,164,138,188,148,149,150,65,159,589	0,468,1885,5354,5924,6652,6879,7315,7767,8105,8364,8698,8956
GRCptg000016l	422848	425318	Grc236;Grc236.17	40	-	422848	425318	255,0,0	1	2470	0
GRCptg000016l	423318	426943	Grc236;Grc236.18	40	-	423318	426943	255,0,0	1	3625	0
GRCptg000016l	423404	426894	Grc236;Grc236.19	40	-	423404	426894	255,0,0	1	3490	0
GRCptg000016l	425655	431730	Grc236;Grc236.20	40	-	425655	431730	255,0,0	11	441,57,103,102,156,177,138,115,415,148,1777	0,730,1067,1539,1799,2091,2481,2791,3183,3846,4298
GRCptg000016l	425655	431730	Grc236;Grc236.21	40	-	425655	431730	255,0,0	15	441,57,103,187,156,177,138,115,138,584,149,150,65,159,588	0,730,1067,1539,1799,2091,2481,2791,3183,3410,4298,4636,4895,5229,5487
GRCptg000016l	425655	431744	Grc236;Grc236.22	40	-	425655	431744	255,0,0	13	441,57,103,416,177,138,115,138,584,149,150,65,860	0,730,1067,1539,2091,2481,2791,3183,3410,4298,4636,4895,5229
GRCptg000016l	425656	431441	Grc236;Grc236.23	40	-	425656	431441	255,0,0	15	440,57,103,102,156,177,138,115,138,188,149,150,65,159,299	0,729,1066,1538,1798,2090,2480,2790,3182,3409,4297,4635,4894,5228,5486
GRCptg000016l	425656	431730	Grc236;Grc236.24	40	-	425656	431730	255,0,0	16	440,57,103,102,156,177,138,115,138,81,79,149,150,65,159,588	0,729,1066,1538,1798,2090,2480,2790,3182,3409,3914,4297,4635,4894,5228,5486
GRCptg000016l	425656	431730	Grc236;Grc236.25	40	-	425656	431730	255,0,0	12	440,57,103,102,156,177,138,115,138,584,1090,588	0,729,1066,1538,1798,2090,2480,2790,3182,3409,4297,5486
GRCptg000016l	425656	431730	Grc236;Grc236.26	40	-	425656	431730	255,0,0	14	440,57,103,102,156,528,115,138,188,601,150,65,159,588	0,729,1066,1538,1798,2090,2790,3182,3409,3845,4635,4894,5228,5486
GRCptg000016l	425656	431730	Grc236;Grc236.27	40	-	425656	431730	255,0,0	13	440,57,103,102,156,528,115,138,188,601,324,160,588	0,729,1066,1538,1798,2090,2790,3182,3409,3845,4635,5228,5486
GRCptg000016l	425656	431730	Grc236;Grc236.28	40	-	425656	431730	255,0,0	9	1270,223,156,177,138,115,1264,752,588	0,1417,1798,2090,2480,2790,3182,4635,5486
GRCptg000016l	425656	431733	Grc236;Grc236.29	40	-	425656	431733	255,0,0	12	440,57,103,102,156,177,138,115,138,1550,159,591	0,729,1066,1538,1798,2090,2480,2790,3182,3409,5228,5486
GRCptg000016l	425656	431733	Grc236;Grc236.30	40	-	425656	431733	255,0,0	13	440,57,103,102,156,177,138,530,188,148,149,150,1183	0,729,1066,1538,1798,2090,2480,2790,3409,3845,4297,4635,4894
GRCptg000016l	425656	431767	Grc236;Grc236.31	40	-	425656	431767	255,0,0	12	440,57,103,102,156,177,138,115,138,188,1542,625	0,729,1066,1538,1798,2090,2480,2790,3182,3409,3845,5486
GRCptg000016l	425656	431781	Grc236;Grc236.32	40	-	425656	431781	255,0,0	15	440,440,102,156,177,138,115,138,188,148,149,150,65,159,639	0,729,1538,1798,2090,2480,2790,3182,3409,3845,4297,4635,4894,5228,5486
GRCptg000016l	425657	431730	Grc236;Grc236.33	40	-	425657	431730	255,0,0	11	439,57,103,102,156,177,138,115,138,305,117	0,728,1065,1537,1797,2089,2479,2789,3181,3408,5956
GRCptg000016l	425657	431730	Grc236;Grc236.34	40	-	425657	431730	255,0,0	11	439,57,103,102,156,177,138,115,138,1978,588	0,728,1065,1537,1797,2089,2479,2789,3181,3408,5485
GRCptg000016l	425657	431730	Grc236;Grc236.35	40	-	425657	431730	255,0,0	14	439,57,103,102,156,177,138,530,188,148,149,150,65,846	0,728,1065,1537,1797,2089,2479,2789,3408,3844,4296,4634,4893,5227
GRCptg000016l	425657	431730	Grc236;Grc236.36	40	-	425657	431730	255,0,0	14	439,57,103,102,156,177,840,188,148,149,150,65,159,588	0,728,1065,1537,1797,2089,2479,3408,3844,4296,4634,4893,5227,5485
GRCptg000016l	425657	431730	Grc236;Grc236.37	40	-	425657	431730	255,0,0	15	439,57,103,187,156,177,138,115,138,188,601,150,65,159,588	0,728,1065,1537,1797,2089,2479,2789,3181,3408,3844,4634,4893,5227,5485
GRCptg000016l	425657	431730	Grc236;Grc236.38	40	-	425657	431730	255,0,0	12	439,541,537,528,115,138,188,148,149,150,493,588	0,728,1416,2089,2789,3181,3408,3844,4296,4634,4893,5485
GRCptg000016l	425657	431731	Grc236;Grc236.39	40	-	425657	431731	255,0,0	15	439,57,103,187,156,177,138,115,415,148,149,150,65,159,589	0,728,1065,1537,1797,2089,2479,2789,3181,3844,4296,4634,4893,5227,5485
GRCptg000016l	425658	431480	Grc236;Grc236.40	40	-	425658	431480	255,0,0	15	438,57,103,102,156,177,138,115,138,584,149,150,65,159,338	0,727,1064,1536,1796,2088,2478,2788,3180,3407,4295,4633,4892,5226,5484
GRCptg000016l	425658	431728	Grc236;Grc236.41	40	-	425658	431728	255,0,0	12	438,57,103,416,177,138,115,415,148,149,150,1178	0,727,1064,1536,2088,2478,2788,3180,3843,4295,4633,4892
GRCptg000016l	425658	431728	Grc236;Grc236.42	40	-	425658	431728	255,0,0	12	438,57,103,416,177,138,115,415,148,149,752,586	0,727,1064,1536,2088,2478,2788,3180,3843,4295,4633,5484
GRCptg000016l	425658	431728	Grc236;Grc236.43	40	-	425658	431728	255,0,0	11	438,57,103,416,177,425,415,148,149,150,1178	0,727,1064,1536,2088,2478,3180,3843,4295,4633,4892
GRCptg000016l	425658	431728	Grc236;Grc236.44	40	-	425658	431728	255,0,0	10	784,103,416,177,138,115,138,188,148,1775	0,1064,1536,2088,2478,2788,3180,3407,3843,4295
GRCptg000016l	425658	431730	Grc236;Grc236.45	40	-	425658	431730	255,0,0	12	267,130,138,115,138,188,148,149,150,65,159,588	0,2135,2478,2788,3180,3407,3843,4295,4633,4892,5226,5484
GRCptg000016l	425658	431730	Grc236;Grc236.46	40	-	425658	431730	255,0,0	16	438,253,103,102,156,177,138,115,138,188,148,149,150,65,159,588	0,531,1064,1536,1796,2088,2478,2788,3180,3407,3843,4295,4633,4892,5226,5484
GRCptg000016l	425658	431730	Grc236;Grc236.47	40	-	425658	431730	255,0,0	15	438,253,103,416,177,138,115,138,188,148,149,150,65,159,588	0,531,1064,1536,2088,2478,2788,3180,3407,3843,4295,4633,4892,5226,5484
GRCptg000016l	425658	431730	Grc236;Grc236.48	40	-	425658	431730	255,0,0	16	438,171,103,102,156,177,138,115,138,188,148,149,150,65,159,588	0,613,1064,1536,1796,2088,2478,2788,3180,3407,3843,4295,4633,4892,5226,5484
GRCptg000016l	425658	431730	Grc236;Grc236.49	40	-	425658	431730	255,0,0	15	438,13,44,156,177,138,115,138,188,148,149,150,65,159,588	0,727,1594,1796,2088,2478,2788,3180,3407,3843,4295,4633,4892,5226,5484
GRCptg000016l	425658	431730	Grc236;Grc236.50	40	-	425658	431730	255,0,0	12	438,13,138,115,138,188,148,149,150,65,159,588	0,727,2478,2788,3180,3407,3843,4295,4633,4892,5226,5484
GRCptg000016l	425658	431730	Grc236;Grc236.51	40	-	425658	431730	255,0,0	16	438,43,82,102,156,177,138,115,138,188,148,149,150,65,159,588	0,727,1085,1536,1796,2088,2478,2788,3180,3407,3843,4295,4633,4892,5226,5484
GRCptg000016l	425658	431730	Grc236;Grc236.52	40	-	425658	431730	255,0,0	16	438,57,103,102,112,177,138,115,138,188,148,149,150,65,159,588	0,727,1064,1536,1796,2088,2478,2788,3180,3407,3843,4295,4633,4892,5226,5484
GRCptg000016l	425658	431730	Grc236;Grc236.53	40	-	425658	431730	255,0,0	15	438,57,103,102,112,138,115,138,188,148,149,150,65,159,588	0,727,1064,1536,1796,2478,2788,3180,3407,3843,4295,4633,4892,5226,5484
GRCptg000016l	425658	431730	Grc236;Grc236.54	40	-	425658	431730	255,0,0	15	438,57,103,102,138,138,115,138,188,148,149,150,65,159,588	0,727,1064,1536,1796,2478,2788,3180,3407,3843,4295,4633,4892,5226,5484
GRCptg000016l	425658	431730	Grc236;Grc236.55	40	-	425658	431730	255,0,0	16	438,57,103,102,156,43,138,115,138,188,148,149,150,65,159,588	0,727,1064,1536,1796,2088,2478,2788,3180,3407,3843,4295,4633,4892,5226,5484
GRCptg000016l	425658	431730	Grc236;Grc236.56	40	-	425658	431730	255,0,0	16	438,57,103,102,156,106,138,115,138,188,148,149,150,65,159,588	0,727,1064,1536,1796,2088,2478,2788,3180,3407,3843,4295,4633,4892,5226,5484
GRCptg000016l	425658	431730	Grc236;Grc236.57	40	-	425658	431730	255,0,0	16	438,57,103,102,156,177,138,115,138,64,148,149,150,65,159,588	0,727,1064,1536,1796,2088,2478,2788,3180,3407,3843,4295,4633,4892,5226,5484
GRCptg000016l	425658	431730	Grc236;Grc236.58	40	-	425658	431730	255,0,0	15	438,57,103,102,156,177,138,115,138,81,149,150,65,159,588	0,727,1064,1536,1796,2088,2478,2788,3180,3407,4295,4633,4892,5226,5484
GRCptg000016l	425658	431730	Grc236;Grc236.59	40	-	425658	431730	255,0,0	13	438,57,103,102,156,177,138,115,138,188,109,100,588	0,727,1064,1536,1796,2088,2478,2788,3180,3407,3843,5285,5484
GRCptg000016l	425658	431730	Grc236;Grc236.60	40	-	425658	431730	255,0,0	17	438,57,103,102,156,177,138,115,138,188,148,149,150,65,159,190,359	0,727,1064,1536,1796,2088,2478,2788,3180,3407,3843,4295,4633,4892,5226,5484,5713
GRCptg000016l	425658	431730	Grc236;Grc236.61	40	-	425658	431730	255,0,0	17	438,57,103,102,156,177,138,115,138,188,148,149,150,65,159,202,117	0,727,1064,1536,1796,2088,2478,2788,3180,3407,3843,4295,4633,4892,5226,5484,5955
GRCptg000016l	425658	431730	Grc236;Grc236.62	40	-	425658	431730	255,0,0	15	438,57,103,102,156,177,138,115,138,188,148,149,150,65,846	0,727,1064,1536,1796,2088,2478,2788,3180,3407,3843,4295,4633,4892,5226
GRCptg000016l	425658	431730	Grc236;Grc236.63	40	-	425658	431730	255,0,0	16	438,57,103,102,156,177,138,115,138,188,148,149,150,93,159,588	0,727,1064,1536,1796,2088,2478,2788,3180,3407,3843,4295,4633,4892,5226,5484
GRCptg000016l	425658	431730	Grc236;Grc236.64	40	-	425658	431730	255,0,0	14	438,57,103,102,156,177,138,115,138,188,148,149,150,617	0,727,1064,1536,1796,2088,2478,2788,3180,3407,3843,4295,4633,5455
GRCptg000016l	425658	431730	Grc236;Grc236.65	40	-	425658	431730	255,0,0	15	438,57,103,102,156,177,138,115,138,188,148,149,65,159,588	0,727,1064,1536,1796,2088,2478,2788,3180,3407,3843,4295,4892,5226,5484
GRCptg000016l	425658	431730	Grc236;Grc236.66	40	-	425658	431730	255,0,0	15	438,57,103,102,156,177,138,115,138,188,148,149,159,190,359	0,727,1064,1536,1796,2088,2478,2788,3180,3407,3843,4295,5226,5484,5713
GRCptg000016l	425658	431730	Grc236;Grc236.67	40	-	425658	431730	255,0,0	14	438,57,103,102,156,177,138,115,138,188,148,149,159,588	0,727,1064,1536,1796,2088,2478,2788,3180,3407,3843,4295,5226,5484
GRCptg000016l	425658	431730	Grc236;Grc236.68	40	-	425658	431730	255,0,0	14	438,57,103,102,156,177,138,115,138,188,148,662,159,588	0,727,1064,1536,1796,2088,2478,2788,3180,3407,3843,4295,5226,5484
GRCptg000016l	425658	431730	Grc236;Grc236.69	40	-	425658	431730	255,0,0	12	438,57,103,102,156,177,138,115,138,188,148,1777	0,727,1064,1536,1796,2088,2478,2788,3180,3407,3843,4295
GRCptg000016l	425658	431730	Grc236;Grc236.70	40	-	425658	431730	255,0,0	16	438,57,103,102,156,177,138,115,138,188,175,149,150,65,159,588	0,727,1064,1536,1796,2088,2478,2788,3180,3407,3843,4295,4633,4892,5226,5484
GRCptg000016l	425658	431730	Grc236;Grc236.71	40	-	425658	431730	255,0,0	16	438,57,103,102,156,177,138,115,138,188,198,149,150,65,159,588	0,727,1064,1536,1796,2088,2478,2788,3180,3407,3843,4295,4633,4892,5226,5484
GRCptg000016l	425658	431730	Grc236;Grc236.72	40	-	425658	431730	255,0,0	14	438,57,103,102,156,177,138,115,138,188,601,150,65,846	0,727,1064,1536,1796,2088,2478,2788,3180,3407,3843,4633,4892,5226
GRCptg000016l	425658	431730	Grc236;Grc236.73	40	-	425658	431730	255,0,0	13	438,57,103,102,156,177,138,115,138,188,601,752,588	0,727,1064,1536,1796,2088,2478,2788,3180,3407,3843,4633,5484
GRCptg000016l	425658	431730	Grc236;Grc236.74	40	-	425658	431730	255,0,0	16	438,57,103,102,156,177,138,115,138,188,79,149,150,65,159,588	0,727,1064,1536,1796,2088,2478,2788,3180,3407,3862,4295,4633,4892,5226,5484
GRCptg000016l	425658	431730	Grc236;Grc236.75	40	-	425658	431730	255,0,0	16	438,57,103,102,156,177,138,115,138,188,79,149,150,65,159,588	0,727,1064,1536,1796,2088,2478,2788,3180,3407,3912,4295,4633,4892,5226,5484
GRCptg000016l	425658	431730	Grc236;Grc236.76	40	-	425658	431730	255,0,0	15	438,57,103,102,156,177,138,115,138,271,712,150,65,159,588	0,727,1064,1536,1796,2088,2478,2788,3180,3407,3732,4633,4892,5226,5484
GRCptg000016l	425658	431730	Grc236;Grc236.77	40	-	425658	431730	255,0,0	15	438,57,103,102,156,177,138,115,138,274,684,150,65,159,588	0,727,1064,1536,1796,2088,2478,2788,3180,3407,3760,4633,4892,5226,5484
GRCptg000016l	425658	431730	Grc236;Grc236.78	40	-	425658	431730	255,0,0	14	438,57,103,102,156,177,138,115,138,584,149,150,65,846	0,727,1064,1536,1796,2088,2478,2788,3180,3407,4295,4633,4892,5226
GRCptg000016l	425658	431730	Grc236;Grc236.79	40	-	425658	431730	255,0,0	15	438,57,103,102,156,177,138,115,138,584,149,150,93,159,588	0,727,1064,1536,1796,2088,2478,2788,3180,3407,4295,4633,4892,5226,5484
GRCptg000016l	425658	431730	Grc236;Grc236.80	40	-	425658	431730	255,0,0	13	438,57,103,102,156,177,138,115,138,584,149,150,1180	0,727,1064,1536,1796,2088,2478,2788,3180,3407,4295,4633,4892
GRCptg000016l	425658	431730	Grc236;Grc236.81	40	-	425658	431730	255,0,0	13	438,57,103,102,156,177,138,115,138,584,149,752,588	0,727,1064,1536,1796,2088,2478,2788,3180,3407,4295,4633,5484
GRCptg000016l	425658	431730	Grc236;Grc236.82	40	-	425658	431730	255,0,0	14	438,57,103,102,156,177,138,115,138,1037,150,65,159,588	0,727,1064,1536,1796,2088,2478,2788,3180,3407,4633,4892,5226,5484
GRCptg000016l	425658	431730	Grc236;Grc236.83	40	-	425658	431730	255,0,0	13	438,57,103,102,156,177,138,115,138,1037,150,65,846	0,727,1064,1536,1796,2088,2478,2788,3180,3407,4633,4892,5226
GRCptg000016l	425658	431730	Grc236;Grc236.84	40	-	425658	431730	255,0,0	15	438,57,103,102,156,177,138,115,415,148,149,150,65,159,588	0,727,1064,1536,1796,2088,2478,2788,3180,3843,4295,4633,4892,5226,5484
GRCptg000016l	425658	431730	Grc236;Grc236.85	40	-	425658	431730	255,0,0	14	438,57,103,102,156,177,138,115,415,148,149,150,65,846	0,727,1064,1536,1796,2088,2478,2788,3180,3843,4295,4633,4892,5226
GRCptg000016l	425658	431730	Grc236;Grc236.86	40	-	425658	431730	255,0,0	14	438,57,103,102,156,177,138,115,415,148,149,324,159,588	0,727,1064,1536,1796,2088,2478,2788,3180,3843,4295,4633,5226,5484
GRCptg000016l	425658	431730	Grc236;Grc236.87	40	-	425658	431730	255,0,0	14	438,57,103,102,156,177,138,115,415,601,150,65,159,588	0,727,1064,1536,1796,2088,2478,2788,3180,3843,4633,4892,5226,5484
GRCptg000016l	425658	431730	Grc236;Grc236.88	40	-	425658	431730	255,0,0	13	438,57,103,102,156,177,138,115,415,601,150,493,588	0,727,1064,1536,1796,2088,2478,2788,3180,3843,4633,4892,5484
GRCptg000016l	425658	431730	Grc236;Grc236.89	40	-	425658	431730	255,0,0	14	438,57,103,102,156,177,138,115,415,149,150,65,159,588	0,727,1064,1536,1796,2088,2478,2788,3180,4295,4633,4892,5226,5484
GRCptg000016l	425658	431730	Grc236;Grc236.90	40	-	425658	431730	255,0,0	13	438,57,103,102,156,177,138,115,811,149,150,65,846	0,727,1064,1536,1796,2088,2478,2788,3180,4295,4633,4892,5226
GRCptg000016l	425658	431730	Grc236;Grc236.91	40	-	425658	431730	255,0,0	12	438,57,103,102,156,177,138,115,811,149,150,1180	0,727,1064,1536,1796,2088,2478,2788,3180,4295,4633,4892
GRCptg000016l	425658	431730	Grc236;Grc236.92	40	-	425658	431730	255,0,0	11	438,57,103,102,156,177,138,115,811,1090,588	0,727,1064,1536,1796,2088,2478,2788,3180,4295,5484
GRCptg000016l	425658	431730	Grc236;Grc236.93	40	-	425658	431730	255,0,0	12	438,57,103,102,156,177,138,115,1264,150,65,846	0,727,1064,1536,1796,2088,2478,2788,3180,4633,4892,5226
GRCptg000016l	425658	431730	Grc236;Grc236.94	40	-	425658	431730	255,0,0	14	438,57,103,102,156,177,138,115,148,149,150,65,159,588	0,727,1064,1536,1796,2088,2478,2788,3843,4295,4633,4892,5226,5484
GRCptg000016l	425658	431730	Grc236;Grc236.95	40	-	425658	431730	255,0,0	16	438,57,103,102,156,177,138,208,138,188,148,149,150,65,149,551	0,727,1064,1536,1796,2088,2478,2788,3180,3407,3843,4295,4633,4892,5226,5521
GRCptg000016l	425658	431730	Grc236;Grc236.96	40	-	425658	431730	255,0,0	15	438,57,103,102,156,177,138,530,188,148,149,150,65,159,588	0,727,1064,1536,1796,2088,2478,2788,3407,3843,4295,4633,4892,5226,5484
GRCptg000016l	425658	431730	Grc236;Grc236.97	40	-	425658	431730	255,0,0	15	438,57,103,102,156,177,138,138,188,148,149,150,65,159,588	0,727,1064,1536,1796,2088,2478,3180,3407,3843,4295,4633,4892,5226,5484
GRCptg000016l	425658	431730	Grc236;Grc236.98	40	-	425658	431730	255,0,0	16	438,57,103,102,156,177,182,115,138,188,148,149,150,65,159,588	0,727,1064,1536,1796,2088,2478,2788,3180,3407,3843,4295,4633,4892,5226,5484
GRCptg000016l	425658	431730	Grc236;Grc236.99	40	-	425658	431730	255,0,0	15	438,57,103,102,156,177,182,138,188,148,149,150,65,159,588	0,727,1064,1536,1796,2088,2478,3180,3407,3843,4295,4633,4892,5226,5484
GRCptg000016l	425658	431730	Grc236;Grc236.100	40	-	425658	431730	255,0,0	15	438,57,103,102,156,177,96,115,415,148,149,150,65,159,588	0,727,1064,1536,1796,2088,2520,2788,3180,3843,4295,4633,4892,5226,5484
GRCptg000016l	425658	431730	Grc236;Grc236.101	40	-	425658	431730	255,0,0	14	438,57,103,102,156,177,115,138,188,148,149,150,65,846	0,727,1064,1536,1796,2088,2788,3180,3407,3843,4295,4633,4892,5226
GRCptg000016l	425658	431730	Grc236;Grc236.102	40	-	425658	431730	255,0,0	14	438,57,103,102,156,177,115,138,188,148,149,65,159,588	0,727,1064,1536,1796,2088,2788,3180,3407,3843,4295,4892,5226,5484
GRCptg000016l	425658	431730	Grc236;Grc236.103	40	-	425658	431730	255,0,0	16	438,57,103,102,156,261,138,115,138,188,148,149,150,65,159,588	0,727,1064,1536,1796,2088,2478,2788,3180,3407,3843,4295,4633,4892,5226,5484
GRCptg000016l	425658	431730	Grc236;Grc236.104	40	-	425658	431730	255,0,0	13	438,57,103,102,156,528,115,415,601,150,65,159,588	0,727,1064,1536,1796,2088,2788,3180,3843,4633,4892,5226,5484
GRCptg000016l	425658	431730	Grc236;Grc236.105	40	-	425658	431730	255,0,0	14	438,57,103,102,156,815,138,188,148,149,150,65,159,588	0,727,1064,1536,1796,2088,3180,3407,3843,4295,4633,4892,5226,5484
GRCptg000016l	425658	431730	Grc236;Grc236.106	40	-	425658	431730	255,0,0	15	438,57,103,152,116,138,115,138,188,148,149,150,65,159,588	0,727,1064,1536,2149,2478,2788,3180,3407,3843,4295,4633,4892,5226,5484
GRCptg000016l	425658	431730	Grc236;Grc236.107	40	-	425658	431730	255,0,0	15	438,57,103,187,156,177,138,115,138,188,148,149,150,65,846	0,727,1064,1536,1796,2088,2478,2788,3180,3407,3843,4295,4633,4892,5226
GRCptg000016l	425658	431730	Grc236;Grc236.108	40	-	425658	431730	255,0,0	14	438,57,103,187,156,177,138,115,138,188,148,149,159,588	0,727,1064,1536,1796,2088,2478,2788,3180,3407,3843,4295,5226,5484
GRCptg000016l	425658	431730	Grc236;Grc236.109	40	-	425658	431730	255,0,0	15	438,57,103,187,156,177,138,115,138,188,149,150,65,159,588	0,727,1064,1536,1796,2088,2478,2788,3180,3407,4295,4633,4892,5226,5484
GRCptg000016l	425658	431730	Grc236;Grc236.110	40	-	425658	431730	255,0,0	16	438,57,103,416,177,138,115,138,188,148,149,150,65,159,190,359	0,727,1064,1536,2088,2478,2788,3180,3407,3843,4295,4633,4892,5226,5484,5713
GRCptg000016l	425658	431730	Grc236;Grc236.111	40	-	425658	431730	255,0,0	15	438,57,103,416,177,138,115,138,188,148,149,150,65,159,588	0,727,1064,1536,2088,2478,2788,3180,3407,3843,4295,4633,4892,5226,5484
GRCptg000016l	425658	431730	Grc236;Grc236.112	40	-	425658	431730	255,0,0	14	438,57,103,416,177,138,115,138,188,148,149,150,65,846	0,727,1064,1536,2088,2478,2788,3180,3407,3843,4295,4633,4892,5226
GRCptg000016l	425658	431730	Grc236;Grc236.113	40	-	425658	431730	255,0,0	15	438,57,103,416,177,138,115,138,188,148,149,150,93,159,588	0,727,1064,1536,2088,2478,2788,3180,3407,3843,4295,4633,4892,5226,5484
GRCptg000016l	425658	431730	Grc236;Grc236.114	40	-	425658	431730	255,0,0	13	438,57,103,416,177,138,115,138,188,148,149,752,588	0,727,1064,1536,2088,2478,2788,3180,3407,3843,4295,4633,5484
GRCptg000016l	425658	431730	Grc236;Grc236.115	40	-	425658	431730	255,0,0	13	438,57,103,416,177,138,115,138,188,148,149,159,588	0,727,1064,1536,2088,2478,2788,3180,3407,3843,4295,5226,5484
GRCptg000016l	425658	431730	Grc236;Grc236.116	40	-	425658	431730	255,0,0	14	438,57,103,416,177,138,115,138,188,148,488,65,159,588	0,727,1064,1536,2088,2478,2788,3180,3407,3843,4295,4892,5226,5484
GRCptg000016l	425658	431730	Grc236;Grc236.117	40	-	425658	431730	255,0,0	12	438,57,103,416,177,138,115,138,188,148,1090,588	0,727,1064,1536,2088,2478,2788,3180,3407,3843,4295,5484
GRCptg000016l	425658	431730	Grc236;Grc236.118	40	-	425658	431730	255,0,0	14	438,57,103,416,177,138,115,138,188,601,150,65,159,588	0,727,1064,1536,2088,2478,2788,3180,3407,3843,4633,4892,5226,5484
GRCptg000016l	425658	431730	Grc236;Grc236.119	40	-	425658	431730	255,0,0	14	438,57,103,416,177,138,115,138,584,149,150,65,159,588	0,727,1064,1536,2088,2478,2788,3180,3407,4295,4633,4892,5226,5484
GRCptg000016l	425658	431730	Grc236;Grc236.120	40	-	425658	431730	255,0,0	13	438,57,103,416,177,138,115,138,584,149,150,493,588	0,727,1064,1536,2088,2478,2788,3180,3407,4295,4633,4892,5484
GRCptg000016l	425658	431730	Grc236;Grc236.121	40	-	425658	431730	255,0,0	13	438,57,103,416,177,138,115,138,1037,150,65,159,588	0,727,1064,1536,2088,2478,2788,3180,3407,4633,4892,5226,5484
GRCptg000016l	425658	431730	Grc236;Grc236.122	40	-	425658	431730	255,0,0	12	438,57,103,416,177,138,115,138,1037,150,65,846	0,727,1064,1536,2088,2478,2788,3180,3407,4633,4892,5226
GRCptg000016l	425658	431730	Grc236;Grc236.123	40	-	425658	431730	255,0,0	13	438,57,103,416,177,138,115,415,148,149,150,65,846	0,727,1064,1536,2088,2478,2788,3180,3843,4295,4633,4892,5226
GRCptg000016l	425658	431730	Grc236;Grc236.124	40	-	425658	431730	255,0,0	13	438,57,103,416,177,138,115,415,148,149,150,493,588	0,727,1064,1536,2088,2478,2788,3180,3843,4295,4633,4892,5484
GRCptg000016l	425658	431730	Grc236;Grc236.125	40	-	425658	431730	255,0,0	12	438,57,103,416,177,138,115,811,149,150,493,588	0,727,1064,1536,2088,2478,2788,3180,4295,4633,4892,5484
GRCptg000016l	425658	431730	Grc236;Grc236.126	40	-	425658	431730	255,0,0	10	438,57,103,416,177,138,115,1264,752,588	0,727,1064,1536,2088,2478,2788,3180,4633,5484
GRCptg000016l	425658	431730	Grc236;Grc236.127	40	-	425658	431730	255,0,0	14	438,57,103,416,177,138,530,188,148,149,150,65,159,588	0,727,1064,1536,2088,2478,2788,3407,3843,4295,4633,4892,5226,5484
GRCptg000016l	425658	431730	Grc236;Grc236.128	40	-	425658	431730	255,0,0	13	438,57,103,416,177,138,530,188,148,149,150,65,846	0,727,1064,1536,2088,2478,2788,3407,3843,4295,4633,4892,5226
GRCptg000016l	425658	431730	Grc236;Grc236.129	40	-	425658	431730	255,0,0	13	438,57,103,416,177,138,146,148,149,150,65,159,588	0,727,1064,1536,2088,2478,3449,3843,4295,4633,4892,5226,5484
GRCptg000016l	425658	431730	Grc236;Grc236.130	40	-	425658	431730	255,0,0	14	438,57,103,416,528,115,138,188,148,149,150,65,159,588	0,727,1064,1536,2088,2788,3180,3407,3843,4295,4633,4892,5226,5484
GRCptg000016l	425658	431730	Grc236;Grc236.131	40	-	425658	431730	255,0,0	13	438,57,103,416,528,115,138,188,148,149,150,493,588	0,727,1064,1536,2088,2788,3180,3407,3843,4295,4633,4892,5484
GRCptg000016l	425658	431730	Grc236;Grc236.132	40	-	425658	431730	255,0,0	14	438,57,204,223,156,177,138,115,138,188,148,149,150,1180	0,727,1064,1415,1796,2088,2478,2788,3180,3407,3843,4295,4633,4892
GRCptg000016l	425658	431730	Grc236;Grc236.133	40	-	425658	431730	255,0,0	15	438,57,574,156,177,138,115,138,188,148,149,150,65,159,588	0,727,1064,1796,2088,2478,2788,3180,3407,3843,4295,4633,4892,5226,5484
GRCptg000016l	425658	431730	Grc236;Grc236.134	40	-	425658	431730	255,0,0	14	438,440,102,156,177,138,115,138,188,148,149,150,65,846	0,727,1536,1796,2088,2478,2788,3180,3407,3843,4295,4633,4892,5226
GRCptg000016l	425658	431730	Grc236;Grc236.135	40	-	425658	431730	255,0,0	15	438,103,102,156,177,138,115,138,188,148,149,150,65,159,588	0,1064,1536,1796,2088,2478,2788,3180,3407,3843,4295,4633,4892,5226,5484
GRCptg000016l	425658	431730	Grc236;Grc236.136	40	-	425658	431730	255,0,0	13	438,103,102,156,177,138,115,138,188,148,149,159,588	0,1064,1536,1796,2088,2478,2788,3180,3407,3843,4295,5226,5484
GRCptg000016l	425658	431730	Grc236;Grc236.137	40	-	425658	431730	255,0,0	14	438,102,156,177,138,115,138,188,148,149,150,65,159,588	0,1536,1796,2088,2478,2788,3180,3407,3843,4295,4633,4892,5226,5484
GRCptg000016l	425658	431730	Grc236;Grc236.138	40	-	425658	431730	255,0,0	13	438,156,177,138,115,138,188,148,149,150,65,159,588	0,1796,2088,2478,2788,3180,3407,3843,4295,4633,4892,5226,5484
GRCptg000016l	425658	431730	Grc236;Grc236.139	40	-	425658	431730	255,0,0	12	502,134,138,115,138,188,148,149,150,65,159,588	0,2131,2478,2788,3180,3407,3843,4295,4633,4892,5226,5484
GRCptg000016l	425658	431730	Grc236;Grc236.140	40	-	425658	431730	255,0,0	13	784,103,102,156,177,138,115,138,188,148,149,159,588	0,1064,1536,1796,2088,2478,2788,3180,3407,3843,4295,5226,5484
GRCptg000016l	425658	431730	Grc236;Grc236.141	40	-	425658	431730	255,0,0	14	784,103,102,156,177,138,115,138,188,601,150,65,159,588	0,1064,1536,1796,2088,2478,2788,3180,3407,3843,4633,4892,5226,5484
GRCptg000016l	425658	431730	Grc236;Grc236.142	40	-	425658	431730	255,0,0	14	784,103,102,156,177,138,115,138,188,149,150,65,159,588	0,1064,1536,1796,2088,2478,2788,3180,3407,4295,4633,4892,5226,5484
GRCptg000016l	425658	431730	Grc236;Grc236.143	40	-	425658	431730	255,0,0	13	784,103,102,156,177,138,115,138,584,149,150,65,846	0,1064,1536,1796,2088,2478,2788,3180,3407,4295,4633,4892,5226
GRCptg000016l	425658	431730	Grc236;Grc236.144	40	-	425658	431730	255,0,0	14	784,103,102,156,528,115,138,188,148,149,150,65,159,588	0,1064,1536,1796,2088,2788,3180,3407,3843,4295,4633,4892,5226,5484
GRCptg000016l	425658	431730	Grc236;Grc236.145	40	-	425658	431730	255,0,0	13	784,103,416,177,138,115,138,188,148,149,150,65,846	0,1064,1536,2088,2478,2788,3180,3407,3843,4295,4633,4892,5226
GRCptg000016l	425658	431730	Grc236;Grc236.146	40	-	425658	431730	255,0,0	12	784,103,416,177,138,115,138,188,148,149,150,1180	0,1064,1536,2088,2478,2788,3180,3407,3843,4295,4633,4892
GRCptg000016l	425658	431730	Grc236;Grc236.147	40	-	425658	431730	255,0,0	13	1167,102,156,177,138,115,138,188,148,149,150,493,588	0,1536,1796,2088,2478,2788,3180,3407,3843,4295,4633,4892,5484
GRCptg000016l	425658	431730	Grc236;Grc236.148	40	-	425658	431730	255,0,0	13	1167,102,156,177,138,115,138,188,601,150,65,159,588	0,1536,1796,2088,2478,2788,3180,3407,3843,4633,4892,5226,5484
GRCptg000016l	425658	431730	Grc236;Grc236.149	40	-	425658	431730	255,0,0	13	1167,102,156,177,138,115,138,584,149,150,65,159,588	0,1536,1796,2088,2478,2788,3180,3407,4295,4633,4892,5226,5484
GRCptg000016l	425658	431730	Grc236;Grc236.150	40	-	425658	431730	255,0,0	13	1167,102,156,177,138,115,415,148,149,150,65,159,588	0,1536,1796,2088,2478,2788,3180,3843,4295,4633,4892,5226,5484
GRCptg000016l	425658	431730	Grc236;Grc236.151	40	-	425658	431730	255,0,0	10	1167,416,177,138,115,415,148,149,752,588	0,1536,2088,2478,2788,3180,3843,4295,4633,5484
GRCptg000016l	425658	431730	Grc236;Grc236.152	40	-	425658	431730	255,0,0	6	1268,537,528,115,1264,1439	0,1415,2088,2788,3180,4633
GRCptg000016l	425658	431731	Grc236;Grc236.153	40	-	425658	431731	255,0,0	12	331,102,138,115,138,188,148,149,150,65,159,589	0,2163,2478,2788,3180,3407,3843,4295,4633,4892,5226,5484
GRCptg000016l	425658	431731	Grc236;Grc236.154	40	-	425658	431731	255,0,0	14	438,253,103,416,177,138,115,138,188,148,488,65,159,589	0,531,1064,1536,2088,2478,2788,3180,3407,3843,4295,4892,5226,5484
GRCptg000016l	425658	431731	Grc236;Grc236.155	40	-	425658	431731	255,0,0	15	438,57,103,53,102,138,115,138,188,148,149,150,65,159,589	0,727,1064,1536,2163,2478,2788,3180,3407,3843,4295,4633,4892,5226,5484
GRCptg000016l	425658	431731	Grc236;Grc236.156	40	-	425658	431731	255,0,0	16	438,57,103,102,156,177,138,115,138,81,148,149,150,65,159,589	0,727,1064,1536,1796,2088,2478,2788,3180,3407,3843,4295,4633,4892,5226,5484
GRCptg000016l	425658	431731	Grc236;Grc236.157	40	-	425658	431731	255,0,0	17	438,57,103,102,156,177,138,115,138,188,148,149,150,65,159,323,193	0,727,1064,1536,1796,2088,2478,2788,3180,3407,3843,4295,4633,4892,5226,5484,5880
GRCptg000016l	425658	431731	Grc236;Grc236.158	40	-	425658	431731	255,0,0	16	438,57,103,102,156,177,138,115,138,188,148,149,150,65,159,589	0,727,1064,1536,1796,2088,2478,2788,3180,3407,3843,4295,4633,4892,5226,5484
GRCptg000016l	425658	431731	Grc236;Grc236.159	40	-	425658	431731	255,0,0	15	438,57,103,102,156,177,138,115,138,188,601,150,65,159,589	0,727,1064,1536,1796,2088,2478,2788,3180,3407,3843,4633,4892,5226,5484
GRCptg000016l	425658	431731	Grc236;Grc236.160	40	-	425658	431731	255,0,0	13	438,57,103,102,156,177,138,115,138,188,1114,159,589	0,727,1064,1536,1796,2088,2478,2788,3180,3407,3843,5226,5484
GRCptg000016l	425658	431731	Grc236;Grc236.161	40	-	425658	431731	255,0,0	13	438,57,103,102,156,177,138,115,415,148,488,65,847	0,727,1064,1536,1796,2088,2478,2788,3180,3843,4295,4892,5226
GRCptg000016l	425658	431731	Grc236;Grc236.162	40	-	425658	431731	255,0,0	13	438,57,103,102,156,177,138,115,415,940,65,159,589	0,727,1064,1536,1796,2088,2478,2788,3180,3843,4892,5226,5484
GRCptg000016l	425658	431731	Grc236;Grc236.163	40	-	425658	431731	255,0,0	15	438,57,103,102,156,177,115,138,188,98,149,150,65,159,589	0,727,1064,1536,1796,2088,2788,3180,3407,3843,4295,4633,4892,5226,5484
GRCptg000016l	425658	431731	Grc236;Grc236.164	40	-	425658	431731	255,0,0	14	438,57,103,102,156,528,115,138,188,148,149,150,65,847	0,727,1064,1536,1796,2088,2788,3180,3407,3843,4295,4633,4892,5226
GRCptg000016l	425658	431731	Grc236;Grc236.165	40	-	425658	431731	255,0,0	13	438,57,103,416,177,138,115,138,188,148,149,150,1181	0,727,1064,1536,2088,2478,2788,3180,3407,3843,4295,4633,4892
GRCptg000016l	425658	431731	Grc236;Grc236.166	40	-	425658	431731	255,0,0	15	438,57,103,416,177,138,115,138,188,148,178,150,65,159,589	0,727,1064,1536,2088,2478,2788,3180,3407,3843,4295,4633,4892,5226,5484
GRCptg000016l	425658	431731	Grc236;Grc236.167	40	-	425658	431731	255,0,0	13	438,57,103,416,177,138,115,138,188,148,488,65,847	0,727,1064,1536,2088,2478,2788,3180,3407,3843,4295,4892,5226
GRCptg000016l	425658	431731	Grc236;Grc236.168	40	-	425658	431731	255,0,0	11	438,57,103,416,177,138,115,138,188,148,1778	0,727,1064,1536,2088,2478,2788,3180,3407,3843,4295
GRCptg000016l	425658	431731	Grc236;Grc236.169	40	-	425658	431731	255,0,0	11	438,57,103,416,177,138,115,138,1037,752,589	0,727,1064,1536,2088,2478,2788,3180,3407,4633,5484
GRCptg000016l	425658	431731	Grc236;Grc236.170	40	-	425658	431731	255,0,0	11	438,57,103,416,177,138,115,415,601,752,589	0,727,1064,1536,2088,2478,2788,3180,3843,4633,5484
GRCptg000016l	425658	431731	Grc236;Grc236.171	40	-	425658	431731	255,0,0	15	438,44,103,102,156,177,138,115,138,188,148,488,59,159,589	0,740,1064,1536,1796,2088,2478,2788,3180,3407,3843,4295,4892,5226,5484
GRCptg000016l	425658	431731	Grc236;Grc236.172	40	-	425658	431731	255,0,0	11	514,382,416,177,138,115,1264,150,65,159,589	0,785,1536,2088,2478,2788,3180,4633,4892,5226,5484
GRCptg000016l	425658	431731	Grc236;Grc236.173	40	-	425658	431731	255,0,0	13	784,103,102,156,177,138,115,138,188,601,150,493,589	0,1064,1536,1796,2088,2478,2788,3180,3407,3843,4633,4892,5484
GRCptg000016l	425658	431731	Grc236;Grc236.174	40	-	425658	431731	255,0,0	13	784,103,102,156,177,138,115,138,1037,150,65,159,589	0,1064,1536,1796,2088,2478,2788,3180,3407,4633,4892,5226,5484
GRCptg000016l	425658	431731	Grc236;Grc236.175	40	-	425658	431731	255,0,0	13	784,103,416,177,138,115,138,188,148,149,150,493,589	0,1064,1536,2088,2478,2788,3180,3407,3843,4295,4633,4892,5484
GRCptg000016l	425658	431731	Grc236;Grc236.176	40	-	425658	431731	255,0,0	13	784,103,416,177,138,115,138,188,601,150,65,159,589	0,1064,1536,2088,2478,2788,3180,3407,3843,4633,4892,5226,5484
GRCptg000016l	425658	431733	Grc236;Grc236.177	40	-	425658	431733	255,0,0	15	438,253,103,102,156,177,138,115,138,188,148,488,65,159,591	0,531,1064,1536,1796,2088,2478,2788,3180,3407,3843,4295,4892,5226,5484
GRCptg000016l	425658	431733	Grc236;Grc236.178	40	-	425658	431733	255,0,0	15	438,171,103,102,156,177,138,115,415,148,149,150,65,159,591	0,613,1064,1536,1796,2088,2478,2788,3180,3843,4295,4633,4892,5226,5484
GRCptg000016l	425658	431733	Grc236;Grc236.179	40	-	425658	431733	255,0,0	15	438,171,103,416,177,138,115,138,188,148,149,150,65,159,591	0,613,1064,1536,2088,2478,2788,3180,3407,3843,4295,4633,4892,5226,5484
GRCptg000016l	425658	431733	Grc236;Grc236.180	40	-	425658	431733	255,0,0	15	438,57,103,102,112,177,138,115,138,188,148,149,150,65,849	0,727,1064,1536,1796,2088,2478,2788,3180,3407,3843,4295,4633,4892,5226
GRCptg000016l	425658	431733	Grc236;Grc236.181	40	-	425658	431733	255,0,0	15	438,57,103,102,156,177,138,115,138,188,148,149,324,159,591	0,727,1064,1536,1796,2088,2478,2788,3180,3407,3843,4295,4633,5226,5484
GRCptg000016l	425658	431733	Grc236;Grc236.182	40	-	425658	431733	255,0,0	14	438,57,103,416,177,138,115,138,188,148,149,65,159,591	0,727,1064,1536,2088,2478,2788,3180,3407,3843,4295,4892,5226,5484
GRCptg000016l	425658	431733	Grc236;Grc236.183	40	-	425658	431733	255,0,0	13	438,57,103,416,177,138,115,415,601,150,65,159,591	0,727,1064,1536,2088,2478,2788,3180,3843,4633,4892,5226,5484
GRCptg000016l	425658	431747	Grc236;Grc236.184	40	-	425658	431747	255,0,0	11	784,103,102,156,177,138,115,138,584,1090,605	0,1064,1536,1796,2088,2478,2788,3180,3407,4295,5484
GRCptg000016l	425658	431767	Grc236;Grc236.185	40	-	425658	431767	255,0,0	15	438,57,103,102,156,282,138,138,188,148,149,150,59,159,625	0,727,1064,1536,1796,2088,2478,3180,3407,3843,4295,4633,4892,5226,5484
GRCptg000016l	425658	431772	Grc236;Grc236.186	40	-	425658	431772	255,0,0	13	438,57,103,102,156,177,138,1203,149,150,65,159,630	0,727,1064,1536,1796,2088,2478,2788,4295,4633,4892,5226,5484
GRCptg000016l	425659	431541	Grc236;Grc236.187	40	-	425659	431541	255,0,0	15	783,103,102,156,177,138,115,138,188,148,149,150,65,159,399	0,1063,1535,1795,2087,2477,2787,3179,3406,3842,4294,4632,4891,5225,5483
GRCptg000016l	425659	431730	Grc236;Grc236.188	40	-	425659	431730	255,0,0	12	437,57,103,102,156,33,148,149,150,65,159,588	0,726,1063,1535,1795,2087,3842,4294,4632,4891,5225,5483
GRCptg000016l	425659	431730	Grc236;Grc236.189	40	-	425659	431730	255,0,0	16	437,57,103,102,156,177,138,115,138,584,149,150,65,159,190,359	0,726,1063,1535,1795,2087,2477,2787,3179,3406,4294,4632,4891,5225,5483,5712
GRCptg000016l	425659	431730	Grc236;Grc236.190	40	-	425659	431730	255,0,0	13	437,57,103,416,177,138,115,415,148,149,65,159,588	0,726,1063,1535,2087,2477,2787,3179,3842,4294,4891,5225,5483
GRCptg000016l	425659	431730	Grc236;Grc236.191	40	-	425659	431730	255,0,0	14	783,103,102,156,177,138,115,138,188,148,488,65,159,588	0,1063,1535,1795,2087,2477,2787,3179,3406,3842,4294,4891,5225,5483
GRCptg000016l	425659	431731	Grc236;Grc236.192	40	-	425659	431731	255,0,0	15	437,57,103,416,177,182,115,138,188,148,149,150,65,159,589	0,726,1063,1535,2087,2477,2787,3179,3406,3842,4294,4632,4891,5225,5483
GRCptg000016l	425660	431728	Grc236;Grc236.193	40	-	425660	431728	255,0,0	12	1165,102,156,528,115,138,188,148,149,150,65,844	0,1534,1794,2086,2786,3178,3405,3841,4293,4631,4890,5224
GRCptg000016l	425660	431730	Grc236;Grc236.194	40	-	425660	431730	255,0,0	13	782,103,102,156,177,138,115,138,188,148,149,150,1180	0,1062,1534,1794,2086,2476,2786,3178,3405,3841,4293,4631,4890
GRCptg000016l	425660	431733	Grc236;Grc236.195	40	-	425660	431733	255,0,0	16	436,57,103,170,156,177,138,115,138,188,148,149,150,65,159,591	0,725,1062,1534,1794,2086,2476,2786,3178,3405,3841,4293,4631,4890,5224,5482
GRCptg000016l	425661	431730	Grc236;Grc236.196	40	-	425661	431730	255,0,0	14	435,57,103,416,177,138,115,138,188,149,150,65,159,588	0,724,1061,1533,2085,2475,2785,3177,3404,4292,4630,4889,5223,5481
GRCptg000016l	425663	431730	Grc236;Grc236.197	40	-	425663	431730	255,0,0	15	433,57,103,102,156,106,138,115,415,148,149,150,65,159,588	0,722,1059,1531,1791,2083,2473,2783,3175,3838,4290,4628,4887,5221,5479
GRCptg000016l	425663	431730	Grc236;Grc236.198	40	-	425663	431730	255,0,0	13	433,57,103,102,156,177,138,115,415,148,149,150,1180	0,722,1059,1531,1791,2083,2473,2783,3175,3838,4290,4628,4887
GRCptg000016l	425663	431730	Grc236;Grc236.199	40	-	425663	431730	255,0,0	15	433,57,103,120,156,177,138,115,138,188,149,150,65,159,588	0,722,1059,1531,1791,2083,2473,2783,3175,3402,4290,4628,4887,5221,5479
GRCptg000016l	425663	431730	Grc236;Grc236.200	40	-	425663	431730	255,0,0	15	433,440,102,156,177,138,115,138,188,148,149,150,65,172,588	0,722,1531,1791,2083,2473,2783,3175,3402,3838,4290,4628,4887,5221,5479
GRCptg000016l	425663	431730	Grc236;Grc236.201	40	-	425663	431730	255,0,0	14	433,103,102,156,177,138,115,138,188,148,488,65,159,588	0,1059,1531,1791,2083,2473,2783,3175,3402,3838,4290,4887,5221,5479
GRCptg000016l	425663	431733	Grc236;Grc236.202	40	-	425663	431733	255,0,0	13	433,57,103,102,156,528,115,138,584,149,150,65,849	0,722,1059,1531,1791,2083,2783,3175,3402,4290,4628,4887,5221
GRCptg000016l	425664	431730	Grc236;Grc236.203	40	-	425664	431730	255,0,0	17	117,201,57,103,187,156,177,138,115,138,188,148,149,150,65,159,588	0,231,721,1058,1530,1790,2082,2472,2782,3174,3401,3837,4289,4627,4886,5220,5478
GRCptg000016l	425664	431730	Grc236;Grc236.204	40	-	425664	431730	255,0,0	12	1161,102,156,177,138,115,138,188,148,149,150,1180	0,1530,1790,2082,2472,2782,3174,3401,3837,4289,4627,4886
GRCptg000016l	425664	431731	Grc236;Grc236.205	40	-	425664	431731	255,0,0	10	432,57,103,416,177,138,115,138,188,2230	0,721,1058,1530,2082,2472,2782,3174,3401,3837
GRCptg000016l	425738	431730	Grc236;Grc236.206	40	-	425738	431730	255,0,0	16	358,57,103,102,156,177,138,115,138,188,148,149,150,65,159,588	0,647,984,1456,1716,2008,2398,2708,3100,3327,3763,4215,4553,4812,5146,5404
GRCptg000016l	425738	431731	Grc236;Grc236.207	40	-	425738	431731	255,0,0	16	358,57,103,102,156,65,116,115,138,188,148,149,150,65,159,589	0,647,984,1456,1716,2008,2413,2708,3100,3327,3763,4215,4553,4812,5146,5404
GRCptg000016l	425738	431731	Grc236;Grc236.208	40	-	425738	431731	255,0,0	14	358,57,103,416,177,138,115,138,188,148,149,150,65,847	0,647,984,1456,2008,2398,2708,3100,3327,3763,4215,4553,4812,5146
GRCptg000016l	425738	431733	Grc236;Grc236.209	40	-	425738	431733	255,0,0	15	358,57,103,102,156,177,138,115,138,188,148,149,150,65,849	0,647,984,1456,1716,2008,2398,2708,3100,3327,3763,4215,4553,4812,5146
GRCptg000016l	425739	431730	Grc236;Grc236.210	40	-	425739	431730	255,0,0	15	357,57,103,102,156,177,138,115,138,188,148,149,65,159,588	0,646,983,1455,1715,2007,2397,2707,3099,3326,3762,4214,4811,5145,5403
GRCptg000016l	425739	431730	Grc236;Grc236.211	40	-	425739	431730	255,0,0	15	357,57,103,416,177,138,115,138,188,148,149,150,65,159,588	0,646,983,1455,2007,2397,2707,3099,3326,3762,4214,4552,4811,5145,5403
GRCptg000016l	425754	431730	Grc236;Grc236.212	40	-	425754	431730	255,0,0	16	342,57,103,102,156,177,138,115,138,188,148,149,150,65,159,588	0,631,968,1440,1700,1992,2382,2692,3084,3311,3747,4199,4537,4796,5130,5388
GRCptg000016l	425754	431730	Grc236;Grc236.213	40	-	425754	431730	255,0,0	16	342,57,103,102,156,177,138,115,138,188,79,149,150,65,159,588	0,631,968,1440,1700,1992,2382,2692,3084,3311,3816,4199,4537,4796,5130,5388
GRCptg000016l	425754	431730	Grc236;Grc236.214	40	-	425754	431730	255,0,0	15	688,103,102,156,177,138,115,138,188,148,149,150,65,159,588	0,968,1440,1700,1992,2382,2692,3084,3311,3747,4199,4537,4796,5130,5388
GRCptg000016l	425755	431730	Grc236;Grc236.215	40	-	425755	431730	255,0,0	15	341,57,103,102,156,177,138,115,415,148,149,150,65,159,588	0,630,967,1439,1699,1991,2381,2691,3083,3746,4198,4536,4795,5129,5387
GRCptg000016l	425755	431766	Grc236;Grc236.216	40	-	425755	431766	255,0,0	14	341,57,103,102,156,177,138,115,138,188,148,149,159,624	0,630,967,1439,1699,1991,2381,2691,3083,3310,3746,4198,5129,5387
GRCptg000016l	425757	431731	Grc236;Grc236.217	40	-	425757	431731	255,0,0	15	339,103,102,156,177,138,115,138,188,148,149,150,65,159,589	0,965,1437,1697,1989,2379,2689,3081,3308,3744,4196,4534,4793,5127,5385
GRCptg000016l	425767	431731	Grc236;Grc236.218	40	-	425767	431731	255,0,0	17	329,57,103,102,156,177,138,115,138,188,148,149,150,59,159,190,360	0,618,955,1427,1687,1979,2369,2679,3071,3298,3734,4186,4524,4783,5117,5375,5604
GRCptg000016l	425772	431730	Grc236;Grc236.219	40	-	425772	431730	255,0,0	16	324,57,103,102,156,177,138,115,138,188,148,149,150,65,159,588	0,613,950,1422,1682,1974,2364,2674,3066,3293,3729,4181,4519,4778,5112,5370
GRCptg000016l	425772	431760	Grc236;Grc236.220	40	-	425772	431760	255,0,0	14	324,57,103,102,156,177,138,115,138,188,148,149,159,618	0,613,950,1422,1682,1974,2364,2674,3066,3293,3729,4181,5112,5370
GRCptg000016l	425777	431730	Grc236;Grc236.221	40	-	425777	431730	255,0,0	15	319,57,103,102,156,177,138,115,138,188,148,149,150,65,846	0,608,945,1417,1677,1969,2359,2669,3061,3288,3724,4176,4514,4773,5107
GRCptg000016l	425777	431730	Grc236;Grc236.222	40	-	425777	431730	255,0,0	15	319,57,103,416,177,138,115,138,188,148,149,150,65,159,588	0,608,945,1417,1969,2359,2669,3061,3288,3724,4176,4514,4773,5107,5365
GRCptg000016l	425823	431730	Grc236;Grc236.223	40	-	425823	431730	255,0,0	16	273,57,103,102,156,177,138,115,138,188,148,149,150,65,159,588	0,562,899,1371,1631,1923,2313,2623,3015,3242,3678,4130,4468,4727,5061,5319
GRCptg000016l	425846	431739	Grc236;Grc236.224	40	-	425846	431739	255,0,0	7	250,57,149,150,65,384,149	0,539,4107,4445,4704,5296,5744
GRCptg000016l	425905	431730	Grc236;Grc236.225	40	-	425905	431730	255,0,0	16	191,57,103,102,156,177,138,115,138,188,148,149,150,65,159,588	0,480,817,1289,1549,1841,2231,2541,2933,3160,3596,4048,4386,4645,4979,5237
GRCptg000016l	426043	431733	Grc236;Grc236.226	40	-	426043	431733	255,0,0	16	53,57,103,102,156,177,138,115,138,188,148,149,150,65,159,591	0,342,679,1151,1411,1703,2093,2403,2795,3022,3458,3910,4248,4507,4841,5099
GRCptg000016l	426430	431737	Grc236;Grc236.227	40	-	426430	431737	255,0,0	6	75,149,150,65,384,147	0,3523,3861,4120,4712,5160
GRCptg000016l	426803	429107	Grc236;Grc236.228	40	-	426803	429107	255,0,0	8	22,102,156,177,138,115,138,42	0,391,651,943,1333,1643,2035,2262
GRCptg000016l	427002	428608	Grc236;Grc236.229	40	-	427002	428608	255,0,0	5	294,156,177,138,162	0,452,744,1134,1444
GRCptg000016l	427050	430135	Grc236;Grc236.230	40	-	427050	430135	255,0,0	9	246,156,177,138,115,138,188,148,182	0,404,696,1086,1396,1788,2015,2451,2903
GRCptg000016l	428471	431747	Grc236;Grc236.231	40	-	428471	431747	255,0,0	8	90,415,148,149,150,65,159,605	0,367,1030,1482,1820,2079,2413,2671
GRCptg000016l	428811	431716	Grc236;Grc236.232	40	-	428811	431716	255,0,0	8	165,188,148,149,150,65,159,574	0,254,690,1142,1480,1739,2073,2331
GRCptg000016l	305967	337896	Grc237;Grc237.1	40	+	305967	337896	255,0,0	2	104,3817	0,28112
GRCptg000016l	330948	333022	Grc237;Grc237.2	40	+	330948	333022	255,0,0	1	2074	0
GRCptg000016l	331521	333637	Grc237;Grc237.3	40	+	331521	333637	255,0,0	1	2116	0
GRCptg000016l	333032	337879	Grc237;Grc237.4	40	+	333032	337879	255,0,0	1	4847	0
GRCptg000016l	307784	308659	Grc238;Grc238.1	40	-	307784	308659	255,0,0	2	364,318	0,557
GRCptg000016l	307817	312183	Grc238;Grc238.2	40	-	307817	312183	255,0,0	2	214,3514	0,852
GRCptg000016l	307818	312229	Grc238;Grc238.3	40	-	307818	312229	255,0,0	2	211,3281	0,1130
GRCptg000016l	307818	313027	Grc238;Grc238.4	40	-	307818	313027	255,0,0	2	339,4087	0,1122
GRCptg000016l	307818	313932	Grc238;Grc238.5	40	-	307818	313932	255,0,0	5	403,3356,456,541,199	0,757,4391,4983,5915
GRCptg000016l	307819	313891	Grc238;Grc238.6	40	-	307819	313891	255,0,0	5	329,3262,456,541,158	0,850,4390,4982,5914
GRCptg000016l	307822	312229	Grc238;Grc238.7	40	-	307822	312229	255,0,0	3	335,2991,31	0,1118,4376
GRCptg000016l	307824	312180	Grc238;Grc238.8	40	-	307824	312180	255,0,0	2	324,3605	0,751
GRCptg000016l	307824	312187	Grc238;Grc238.9	40	-	307824	312187	255,0,0	3	333,1967,639	0,1116,3724
GRCptg000016l	307824	312192	Grc238;Grc238.10	40	-	307824	312192	255,0,0	2	3458,644	0,3724
GRCptg000016l	307824	312229	Grc238;Grc238.11	40	-	307824	312229	255,0,0	3	397,2991,20	0,1116,4385
GRCptg000016l	307824	312232	Grc238;Grc238.12	40	-	307824	312232	255,0,0	3	223,2991,23	0,1116,4385
GRCptg000016l	307824	312239	Grc238;Grc238.13	40	-	307824	312239	255,0,0	3	207,3262,41	0,845,4374
GRCptg000016l	307824	312871	Grc238;Grc238.14	40	-	307824	312871	255,0,0	2	3840,1014	0,4033
GRCptg000016l	307824	313891	Grc238;Grc238.15	40	-	307824	313891	255,0,0	5	4107,456,71,413,158	0,4385,4977,5105,5909
GRCptg000016l	307824	313891	Grc238;Grc238.16	40	-	307824	313891	255,0,0	6	4107,456,98,160,87,158	0,4385,4977,5132,5431,5909
GRCptg000016l	307824	313891	Grc238;Grc238.17	40	-	307824	313891	255,0,0	5	4107,456,155,329,158	0,4385,4977,5189,5909
GRCptg000016l	307824	313891	Grc238;Grc238.18	40	-	307824	313891	255,0,0	2	4107,1682	0,4385
GRCptg000016l	307824	313891	Grc238;Grc238.19	40	-	307824	313891	255,0,0	5	4841,81,177,87,158	0,4977,5115,5431,5909
GRCptg000016l	307824	313891	Grc238;Grc238.20	40	-	307824	313891	255,0,0	1	6067	0
GRCptg000016l	307824	313909	Grc238;Grc238.21	40	-	307824	313909	255,0,0	3	4107,87,176	0,5431,5909
GRCptg000016l	307824	313911	Grc238;Grc238.22	40	-	307824	313911	255,0,0	5	333,2991,456,541,178	0,1116,4385,4977,5909
GRCptg000016l	307824	313916	Grc238;Grc238.23	40	-	307824	313916	255,0,0	3	4841,541,183	0,4977,5909
GRCptg000016l	307824	313921	Grc238;Grc238.24	40	-	307824	313921	255,0,0	6	324,2991,456,315,87,188	0,1116,4385,4977,5431,5909
GRCptg000016l	307824	313922	Grc238;Grc238.25	40	-	307824	313922	255,0,0	5	3458,383,844,173,189	0,3724,4385,5345,5909
GRCptg000016l	307824	313922	Grc238;Grc238.26	40	-	307824	313922	255,0,0	2	5518,189	0,5909
GRCptg000016l	307824	313925	Grc238;Grc238.27	40	-	307824	313925	255,0,0	2	4107,192	0,5909
GRCptg000016l	307824	313927	Grc238;Grc238.28	40	-	307824	313927	255,0,0	3	4107,1144,194	0,4374,5909
GRCptg000016l	307824	314074	Grc238;Grc238.29	40	-	307824	314074	255,0,0	5	4107,456,315,87,341	0,4385,4977,5431,5909
GRCptg000016l	307824	314086	Grc238;Grc238.30	40	-	307824	314086	255,0,0	4	4107,456,541,353	0,4385,4977,5909
GRCptg000016l	307824	314234	Grc238;Grc238.31	40	-	307824	314234	255,0,0	4	4107,1133,260,40	0,4385,5909,6370
GRCptg000016l	307825	312183	Grc238;Grc238.32	40	-	307825	312183	255,0,0	2	323,3514	0,844
GRCptg000016l	307825	312183	Grc238;Grc238.33	40	-	307825	312183	255,0,0	2	396,3514	0,844
GRCptg000016l	307825	312184	Grc238;Grc238.34	40	-	307825	312184	255,0,0	2	367,3928	0,431
GRCptg000016l	307825	312187	Grc238;Grc238.35	40	-	307825	312187	255,0,0	2	396,3612	0,750
GRCptg000016l	307825	312229	Grc238;Grc238.36	40	-	307825	312229	255,0,0	2	142,3289	0,1115
GRCptg000016l	307825	312229	Grc238;Grc238.37	40	-	307825	312229	255,0,0	2	396,3289	0,1115
GRCptg000016l	307825	313891	Grc238;Grc238.38	40	-	307825	313891	255,0,0	7	3082,383,456,155,103,87,158	0,3723,4384,4976,5188,5430,5908
GRCptg000016l	307825	313899	Grc238;Grc238.39	40	-	307825	313899	255,0,0	5	3082,383,456,541,166	0,3723,4384,4976,5908
GRCptg000016l	307825	313911	Grc238;Grc238.40	40	-	307825	313911	255,0,0	6	3079,383,456,315,87,178	0,3723,4384,4976,5430,5908
GRCptg000016l	308511	312220	Grc238;Grc238.41	40	-	308511	312220	255,0,0	1	3709	0
GRCptg000016l	308674	312229	Grc238;Grc238.42	40	-	308674	312229	255,0,0	1	3555	0
GRCptg000016l	309227	313719	Grc238;Grc238.43	40	-	309227	313719	255,0,0	3	2704,753,701	0,2982,3791
GRCptg000016l	311615	313013	Grc238;Grc238.44	40	-	311615	313013	255,0,0	2	316,804	0,594
GRCptg000016l	312065	313880	Grc238;Grc238.45	40	-	312065	313880	255,0,0	1	1815	0
GRCptg000016l	312484	313567	Grc238;Grc238.46	40	-	312484	313567	255,0,0	2	181,766	0,317
GRCptg000016l	312782	313891	Grc238;Grc238.47	40	-	312782	313891	255,0,0	1	1109	0
GRCptg000016l	325265	329842	Grc239;Grc239.1	40	-	325265	329842	255,0,0	2	3877,616	0,3961
GRCptg000016l	325500	328804	Grc239;Grc239.2	40	-	325500	328804	255,0,0	1	3304	0
GRCptg000016l	349901	352366	Grc240;Grc240.1	40	-	349901	352366	255,0,0	5	240,60,114,150,85	0,848,1023,1307,2380
GRCptg000016l	349901	353143	Grc240;Grc240.2	40	-	349901	353143	255,0,0	5	240,60,114,150,47	0,848,1023,1307,3195
GRCptg000016l	358067	359838	Grc241;Grc241.1	40	+	358067	359838	255,0,0	1	1771	0
GRCptg000016l	361598	365150	Grc242;Grc242.1	40	+	361598	365150	255,0,0	6	135,145,78,129,106,202	0,970,1772,2145,2779,3350
GRCptg000016l	362686	363866	Grc242;Grc242.2	40	+	362686	363866	255,0,0	3	27,78,123	0,684,1057
GRCptg000016l	380721	386929	Grc243;Grc243.1	40	+	380721	386929	255,0,0	7	51,88,173,174,150,89,1497	0,605,912,1419,2067,3669,4711
GRCptg000016l	402688	408738	Grc244;Grc244.1	40	+	402688	408738	255,0,0	2	4051,439	0,5611
GRCptg000016l	426660	432758	Grc245;Grc245.1	40	+	426660	432758	255,0,0	2	268,5683	0,415
GRCptg000016l	426962	432758	Grc245;Grc245.2	40	+	426962	432758	255,0,0	1	5796	0
GRCptg000016l	427135	432037	Grc245;Grc245.3	40	+	427135	432037	255,0,0	1	4902	0
GRCptg000017l	3449	5408	Grc246;Grc246.1	40	+	3449	5408	255,0,0	1	1959	0
GRCptg000017l	4689	7230	Grc246;Grc246.2	40	+	4689	7230	255,0,0	1	2541	0
GRCptg000017l	5860	8026	Grc246;Grc246.3	40	+	5860	8026	255,0,0	1	2166	0
GRCptg000017l	5982	7242	Grc246;Grc246.4	40	+	5982	7242	255,0,0	1	1260	0
GRCptg000017l	36815	40809	Grc247;Grc247.1	40	+	36815	40809	255,0,0	3	1048,1706,1074	0,1118,2920
GRCptg000017l	51794	53776	Grc248;Grc248.1	40	+	51794	53776	255,0,0	1	1982	0
GRCptg000017l	80434	84335	Grc249;Grc249.1	40	-	80434	84335	255,0,0	2	2756,662	0,3239
GRCptg000017l	80525	84331	Grc249;Grc249.2	40	-	80525	84331	255,0,0	2	2665,658	0,3148
GRCptg000017l	80577	84331	Grc249;Grc249.3	40	-	80577	84331	255,0,0	3	2613,193,27	0,3096,3727
GRCptg000017l	80633	84331	Grc249;Grc249.4	40	-	80633	84331	255,0,0	2	2557,658	0,3040
GRCptg000017l	80652	84335	Grc249;Grc249.5	40	-	80652	84335	255,0,0	3	2538,193,31	0,3021,3652
GRCptg000017l	80664	84335	Grc249;Grc249.6	40	-	80664	84335	255,0,0	3	2526,415,31	0,3009,3640
GRCptg000017l	80678	84331	Grc249;Grc249.7	40	-	80678	84331	255,0,0	2	2512,658	0,2995
GRCptg000017l	80756	84331	Grc249;Grc249.8	40	-	80756	84331	255,0,0	2	2434,658	0,2917
GRCptg000017l	80802	84335	Grc249;Grc249.9	40	-	80802	84335	255,0,0	3	2388,259,31	0,2871,3502
GRCptg000017l	80859	84090	Grc249;Grc249.10	40	-	80859	84090	255,0,0	2	2331,417	0,2814
GRCptg000017l	80893	84331	Grc249;Grc249.11	40	-	80893	84331	255,0,0	2	2297,658	0,2780
GRCptg000017l	81038	84331	Grc249;Grc249.12	40	-	81038	84331	255,0,0	2	2152,658	0,2635
GRCptg000017l	81045	84331	Grc249;Grc249.13	40	-	81045	84331	255,0,0	3	2145,415,27	0,2628,3259
GRCptg000017l	81059	84331	Grc249;Grc249.14	40	-	81059	84331	255,0,0	2	2131,658	0,2614
GRCptg000017l	81164	84335	Grc249;Grc249.15	40	-	81164	84335	255,0,0	2	2026,662	0,2509
GRCptg000017l	81218	84333	Grc249;Grc249.16	40	-	81218	84333	255,0,0	2	1972,660	0,2455
GRCptg000017l	81297	84331	Grc249;Grc249.17	40	-	81297	84331	255,0,0	2	1893,658	0,2376
GRCptg000017l	81312	84331	Grc249;Grc249.18	40	-	81312	84331	255,0,0	3	1878,415,27	0,2361,2992
GRCptg000017l	81359	84333	Grc249;Grc249.19	40	-	81359	84333	255,0,0	2	1831,660	0,2314
GRCptg000017l	81420	84318	Grc249;Grc249.20	40	-	81420	84318	255,0,0	2	1770,645	0,2253
GRCptg000017l	81478	84331	Grc249;Grc249.21	40	-	81478	84331	255,0,0	2	1225,397	0,2456
GRCptg000017l	81478	84335	Grc249;Grc249.22	40	-	81478	84335	255,0,0	2	667,204	0,2653
GRCptg000017l	81478	84335	Grc249;Grc249.23	40	-	81478	84335	255,0,0	2	1456,433	0,2424
GRCptg000017l	81479	84331	Grc249;Grc249.24	40	-	81479	84331	255,0,0	3	1711,84,27	0,2194,2825
GRCptg000017l	81479	84331	Grc249;Grc249.25	40	-	81479	84331	255,0,0	3	1711,259,27	0,2194,2825
GRCptg000017l	81479	84331	Grc249;Grc249.26	40	-	81479	84331	255,0,0	3	1711,289,286	0,2194,2566
GRCptg000017l	81479	84331	Grc249;Grc249.27	40	-	81479	84331	255,0,0	3	1711,425,200	0,2194,2652
GRCptg000017l	81479	84331	Grc249;Grc249.28	40	-	81479	84331	255,0,0	2	2085,658	0,2194
GRCptg000017l	81479	84335	Grc249;Grc249.29	40	-	81479	84335	255,0,0	2	1218,156	0,2700
GRCptg000017l	81479	84490	Grc249;Grc249.30	40	-	81479	84490	255,0,0	2	1711,817	0,2194
GRCptg000017l	81588	84335	Grc249;Grc249.31	40	-	81588	84335	255,0,0	2	1602,662	0,2085
GRCptg000017l	81655	84331	Grc249;Grc249.32	40	-	81655	84331	255,0,0	2	1535,658	0,2018
GRCptg000017l	81703	84335	Grc249;Grc249.33	40	-	81703	84335	255,0,0	2	1487,662	0,1970
GRCptg000017l	81837	84331	Grc249;Grc249.34	40	-	81837	84331	255,0,0	3	1353,259,27	0,1836,2467
GRCptg000017l	81882	84327	Grc249;Grc249.35	40	-	81882	84327	255,0,0	2	1308,654	0,1791
GRCptg000017l	81895	84331	Grc249;Grc249.36	40	-	81895	84331	255,0,0	2	1295,658	0,1778
GRCptg000017l	81963	84331	Grc249;Grc249.37	40	-	81963	84331	255,0,0	2	1227,658	0,1710
GRCptg000017l	82033	84331	Grc249;Grc249.38	40	-	82033	84331	255,0,0	2	1157,658	0,1640
GRCptg000017l	82042	84331	Grc249;Grc249.39	40	-	82042	84331	255,0,0	3	1148,84,27	0,1631,2262
GRCptg000017l	82122	84331	Grc249;Grc249.40	40	-	82122	84331	255,0,0	2	1068,658	0,1551
GRCptg000017l	89046	294474	Grc250;Grc250.1	40	-	89046	294474	255,0,0	3	347,302,2356	0,475,203072
GRCptg000017l	175638	185486	Grc250;Grc250.2	40	-	175638	185486	255,0,0	2	2321,315	0,9533
GRCptg000017l	175723	297441	Grc250;Grc250.3	40	-	175723	297441	255,0,0	4	2236,692,1072,29	0,9448,120206,121689
GRCptg000017l	292160	296741	Grc250;Grc250.4	40	-	292160	296741	255,0,0	2	3808,36	0,4545
GRCptg000017l	292160	296962	Grc250;Grc250.5	40	-	292160	296962	255,0,0	1	4802	0
GRCptg000017l	292191	296084	Grc250;Grc250.6	40	-	292191	296084	255,0,0	1	3893	0
GRCptg000017l	292191	296732	Grc250;Grc250.7	40	-	292191	296732	255,0,0	2	3776,27	0,4514
GRCptg000017l	292275	294767	Grc250;Grc250.8	40	-	292275	294767	255,0,0	1	2492	0
GRCptg000017l	292370	295466	Grc250;Grc250.9	40	-	292370	295466	255,0,0	1	3096	0
GRCptg000017l	292834	295938	Grc250;Grc250.10	40	-	292834	295938	255,0,0	1	3104	0
GRCptg000017l	293563	295014	Grc250;Grc250.11	40	-	293563	295014	255,0,0	1	1451	0
GRCptg000017l	293653	295781	Grc250;Grc250.12	40	-	293653	295781	255,0,0	1	2128	0
GRCptg000017l	293782	295109	Grc250;Grc250.13	40	-	293782	295109	255,0,0	1	1327	0
GRCptg000017l	293794	296527	Grc250;Grc250.14	40	-	293794	296527	255,0,0	1	2733	0
GRCptg000017l	295997	297437	Grc250;Grc250.15	40	-	295997	297437	255,0,0	2	923,469	0,971
GRCptg000017l	91035	99137	Grc251;Grc251.1	40	-	91035	99137	255,0,0	2	2645,473	0,7629
GRCptg000017l	91804	94942	Grc251;Grc251.2	40	-	91804	94942	255,0,0	1	3138	0
GRCptg000017l	102506	104494	Grc252;Grc252.1	40	-	102506	104494	255,0,0	1	1988	0
GRCptg000017l	102523	105612	Grc252;Grc252.2	40	-	102523	105612	255,0,0	1	3089	0
GRCptg000017l	123410	129097	Grc253;Grc253.1	40	-	123410	129097	255,0,0	1	5687	0
GRCptg000017l	138085	143931	Grc254;Grc254.1	40	-	138085	143931	255,0,0	1	5846	0
GRCptg000017l	139931	144055	Grc254;Grc254.2	40	-	139931	144055	255,0,0	2	4039,48	0,4076
GRCptg000017l	141621	144089	Grc255;Grc255.1	40	+	141621	144089	255,0,0	1	2468	0
GRCptg000017l	142280	144548	Grc255;Grc255.2	40	+	142280	144548	255,0,0	1	2268	0
GRCptg000017l	148666	151607	Grc256;Grc256.1	40	-	148666	151607	255,0,0	1	2941	0
GRCptg000017l	149121	150690	Grc256;Grc256.2	40	-	149121	150690	255,0,0	2	49,63	0,1506
GRCptg000017l	150084	154043	Grc256;Grc256.3	40	-	150084	154043	255,0,0	1	3959	0
GRCptg000017l	151675	154043	Grc256;Grc256.4	40	-	151675	154043	255,0,0	1	2368	0
GRCptg000017l	157876	163353	Grc257;Grc257.1	40	+	157876	163353	255,0,0	5	101,104,462,56,1076	0,2034,2230,3473,4401
GRCptg000017l	157910	168807	Grc257;Grc257.2	40	+	157910	168807	255,0,0	9	67,104,462,56,172,120,41,184,449	0,2000,2196,3439,4367,5745,8748,9625,10448
GRCptg000017l	157920	166932	Grc257;Grc257.3	40	+	157920	166932	255,0,0	7	145,104,462,56,172,120,274	0,1990,2186,3429,4357,5735,8738
GRCptg000017l	157920	167773	Grc257;Grc257.4	40	+	157920	167773	255,0,0	8	57,104,462,56,172,120,41,238	0,1990,2186,3429,4357,5735,8738,9615
GRCptg000017l	157920	167774	Grc257;Grc257.5	40	+	157920	167774	255,0,0	8	145,104,462,56,172,120,41,239	0,1990,2186,3429,4357,5735,8738,9615
GRCptg000017l	157920	169259	Grc257;Grc257.6	40	+	157920	169259	255,0,0	9	57,104,462,56,172,120,41,163,901	0,1990,2186,3429,4357,5735,8738,9636,10438
GRCptg000017l	157920	169259	Grc257;Grc257.7	40	+	157920	169259	255,0,0	9	145,104,462,56,172,120,41,163,901	0,1990,2186,3429,4357,5735,8738,9636,10438
GRCptg000017l	157920	169260	Grc257;Grc257.8	40	+	157920	169260	255,0,0	9	57,104,462,56,172,75,41,184,902	0,1990,2186,3429,4357,5780,8738,9615,10438
GRCptg000017l	157920	169260	Grc257;Grc257.9	40	+	157920	169260	255,0,0	10	145,51,104,462,56,172,120,41,184,902	0,972,1990,2186,3429,4357,5735,8738,9615,10438
GRCptg000017l	157920	169260	Grc257;Grc257.10	40	+	157920	169260	255,0,0	9	317,104,462,56,172,120,41,184,902	0,1990,2186,3429,4357,5735,8738,9615,10438
GRCptg000017l	157929	169260	Grc257;Grc257.11	40	+	157929	169260	255,0,0	9	48,104,462,56,172,120,41,184,902	0,1981,2177,3420,4348,5726,8729,9606,10429
GRCptg000017l	157929	169260	Grc257;Grc257.12	40	+	157929	169260	255,0,0	9	136,104,462,56,172,120,41,184,902	0,1981,2177,3420,4348,5726,8729,9606,10429
GRCptg000017l	157945	169260	Grc257;Grc257.13	40	+	157945	169260	255,0,0	9	120,104,462,56,172,75,41,184,902	0,1965,2161,3404,4332,5755,8713,9590,10413
GRCptg000017l	158008	162870	Grc257;Grc257.14	40	+	158008	162870	255,0,0	5	57,104,462,56,593	0,1902,2098,3341,4269
GRCptg000017l	161252	169260	Grc257;Grc257.15	40	+	161252	169260	255,0,0	6	153,172,120,41,184,902	0,1025,2403,5406,6283,7106
GRCptg000017l	168485	169282	Grc257;Grc257.16	40	+	168485	169282	255,0,0	1	797	0
GRCptg000017l	172074	294297	Grc258;Grc258.1	40	+	172074	294297	255,0,0	2	553,2178	0,120045
GRCptg000017l	280379	285922	Grc258;Grc258.2	40	+	280379	285922	255,0,0	4	975,342,297,195	0,1424,3295,5348
GRCptg000017l	280395	291962	Grc258;Grc258.3	40	+	280395	291962	255,0,0	7	127,492,342,297,118,152,871	0,467,1408,3279,5332,7564,10696
GRCptg000017l	280977	291800	Grc258;Grc258.4	40	+	280977	291800	255,0,0	6	377,342,297,118,152,709	0,826,2697,4750,6982,10114
GRCptg000017l	281037	288779	Grc258;Grc258.5	40	+	281037	288779	255,0,0	6	317,342,297,118,100,616	0,766,2637,4690,6922,7126
GRCptg000017l	281102	285621	Grc258;Grc258.6	40	+	281102	285621	255,0,0	3	252,342,1947	0,701,2572
GRCptg000017l	281102	286910	Grc258;Grc258.7	40	+	281102	286910	255,0,0	4	252,342,297,1183	0,701,2572,4625
GRCptg000017l	281102	291431	Grc258;Grc258.8	40	+	281102	291431	255,0,0	6	252,342,297,118,152,340	0,701,2572,4625,6857,9989
GRCptg000017l	281102	291763	Grc258;Grc258.9	40	+	281102	291763	255,0,0	8	252,342,297,118,152,36,76,672	0,701,2572,4625,6857,8250,9430,9989
GRCptg000017l	281102	291763	Grc258;Grc258.10	40	+	281102	291763	255,0,0	7	252,342,297,118,152,61,672	0,701,2572,4625,6857,9596,9989
GRCptg000017l	281102	291909	Grc258;Grc258.11	40	+	281102	291909	255,0,0	8	252,342,297,118,152,36,76,818	0,701,2572,4625,6857,8250,9430,9989
GRCptg000017l	281102	291909	Grc258;Grc258.12	40	+	281102	291909	255,0,0	6	252,342,297,118,152,818	0,701,2572,4625,6857,9989
GRCptg000017l	281102	291997	Grc258;Grc258.13	40	+	281102	291997	255,0,0	6	252,342,297,118,152,906	0,701,2572,4625,6857,9989
GRCptg000017l	281168	291764	Grc258;Grc258.14	40	+	281168	291764	255,0,0	6	186,342,297,118,152,673	0,635,2506,4559,6791,9923
GRCptg000017l	281235	291682	Grc258;Grc258.15	40	+	281235	291682	255,0,0	6	119,342,297,118,152,591	0,568,2439,4492,6724,9856
GRCptg000017l	281804	285107	Grc258;Grc258.16	40	+	281804	285107	255,0,0	2	341,1433	0,1870
GRCptg000017l	289110	292474	Grc258;Grc258.17	40	+	289110	292474	255,0,0	1	3364	0
GRCptg000017l	293166	296000	Grc258;Grc258.18	40	+	293166	296000	255,0,0	1	2834	0
GRCptg000017l	176855	177733	Grc259;Grc259.1	40	+	176855	177733	255,0,0	1	878	0
GRCptg000017l	177109	185828	Grc259;Grc259.2	40	+	177109	185828	255,0,0	2	844,663	0,8056
GRCptg000017l	181422	302071	Grc260;Grc260.1	40	+	181422	302071	255,0,0	2	685,519	0,120130
GRCptg000017l	301742	302966	Grc260;Grc260.2	40	+	301742	302966	255,0,0	1	1224	0
GRCptg000017l	301742	305260	Grc260;Grc260.3	40	+	301742	305260	255,0,0	1	3518	0
GRCptg000017l	301742	305788	Grc260;Grc260.4	40	+	301742	305788	255,0,0	1	4046	0
GRCptg000017l	301744	303891	Grc260;Grc260.5	40	+	301744	303891	255,0,0	1	2147	0
GRCptg000017l	301749	305788	Grc260;Grc260.6	40	+	301749	305788	255,0,0	2	237,2902	0,1137
GRCptg000017l	301766	305783	Grc260;Grc260.7	40	+	301766	305783	255,0,0	2	3119,854	0,3163
GRCptg000017l	188218	192177	Grc261;Grc261.1	40	+	188218	192177	255,0,0	3	147,248,2828	0,751,1131
GRCptg000017l	188218	192196	Grc261;Grc261.2	40	+	188218	192196	255,0,0	4	169,226,2138,612	0,773,1131,3366
GRCptg000017l	188243	192177	Grc261;Grc261.3	40	+	188243	192177	255,0,0	2	146,3184	0,750
GRCptg000017l	188250	191977	Grc261;Grc261.4	40	+	188250	191977	255,0,0	4	137,226,2138,393	0,741,1099,3334
GRCptg000017l	188309	192200	Grc261;Grc261.5	40	+	188309	192200	255,0,0	2	56,3231	0,660
GRCptg000017l	188879	192914	Grc261;Grc261.6	40	+	188879	192914	255,0,0	1	4035	0
GRCptg000017l	189259	191983	Grc261;Grc261.7	40	+	189259	191983	255,0,0	1	2724	0
GRCptg000017l	189742	192196	Grc261;Grc261.8	40	+	189742	192196	255,0,0	2	945,1437	0,1017
GRCptg000017l	201000	207296	Grc262;Grc262.1	40	-	201000	207296	255,0,0	2	3807,200	0,6096
GRCptg000017l	203653	207299	Grc262;Grc262.2	40	-	203653	207299	255,0,0	2	1154,203	0,3443
GRCptg000017l	203779	207297	Grc262;Grc262.3	40	-	203779	207297	255,0,0	2	1028,201	0,3317
GRCptg000017l	204098	207297	Grc262;Grc262.4	40	-	204098	207297	255,0,0	2	709,201	0,2998
GRCptg000017l	209344	237959	Grc263;Grc263.1	40	-	209344	237959	255,0,0	15	656,58,1178,65,86,662,95,121,43,188,90,127,57,57,42	0,1288,2839,5142,5295,7420,12545,13691,14293,14795,18396,22138,25221,25598,28573
GRCptg000017l	209348	213648	Grc263;Grc263.2	40	-	209348	213648	255,0,0	5	652,58,136,68,93	0,1284,2835,3945,4207
GRCptg000017l	209348	213654	Grc263;Grc263.3	40	-	209348	213654	255,0,0	6	652,58,136,141,68,99	0,1284,2835,3494,3945,4207
GRCptg000017l	209348	237734	Grc263;Grc263.4	40	-	209348	237734	255,0,0	19	652,58,136,141,68,65,86,68,137,95,121,43,188,90,127,57,57,56,125	0,1284,2835,3494,3945,5138,5291,7416,7941,12541,13687,14289,14791,18392,22134,25217,25594,27567,28261
GRCptg000017l	209348	237734	Grc263;Grc263.5	40	-	209348	237734	255,0,0	18	652,58,136,141,68,65,86,68,137,95,121,43,188,90,127,57,57,125	0,1284,2835,3494,3945,5138,5291,7416,7941,12541,13687,14289,14791,18392,22134,25217,25594,28261
GRCptg000017l	209348	237772	Grc263;Grc263.6	40	-	209348	237772	255,0,0	19	652,58,136,141,68,65,86,68,137,95,121,43,188,90,127,105,57,56,163	0,1284,2835,3494,3945,5138,5291,7416,7941,12541,13687,14289,14791,18392,22134,25217,25594,27567,28261
GRCptg000017l	209348	237940	Grc263;Grc263.7	40	-	209348	237940	255,0,0	16	652,58,136,68,65,86,68,137,95,188,90,127,57,57,56,23	0,1284,2835,3945,5138,5291,7416,7941,12541,14791,18392,22134,25217,25594,27567,28569
GRCptg000017l	209348	237976	Grc263;Grc263.8	40	-	209348	237976	255,0,0	17	652,58,136,68,65,86,68,137,95,121,43,188,90,127,57,57,59	0,1284,2835,3945,5138,5291,7416,7941,12541,13687,14289,14791,18392,22134,25217,25594,28569
GRCptg000017l	209348	237978	Grc263;Grc263.9	40	-	209348	237978	255,0,0	15	652,58,136,141,68,65,86,68,137,95,121,43,188,90,61	0,1284,2835,3494,3945,5138,5291,7416,7941,12541,13687,14289,14791,18392,28569
GRCptg000017l	209348	237985	Grc263;Grc263.10	40	-	209348	237985	255,0,0	18	652,58,63,141,68,65,86,68,137,95,121,43,188,90,127,57,57,68	0,1284,2835,3494,3945,5138,5291,7416,7941,12541,13687,14289,14791,18392,22134,25217,25594,28569
GRCptg000017l	209348	237985	Grc263;Grc263.11	40	-	209348	237985	255,0,0	19	652,58,136,141,68,65,86,68,137,95,121,43,248,90,127,57,57,56,68	0,1284,2835,3494,3945,5138,5291,7416,7941,12541,13687,14289,14731,18392,22134,25217,25594,27567,28569
GRCptg000017l	209348	237985	Grc263;Grc263.12	40	-	209348	237985	255,0,0	17	652,58,136,141,68,65,86,68,137,95,121,43,188,127,57,57,68	0,1284,2835,3494,3945,5138,5291,7416,7941,12541,13687,14289,14791,22134,25217,25594,28569
GRCptg000017l	209348	237988	Grc263;Grc263.13	40	-	209348	237988	255,0,0	17	652,58,136,141,68,65,86,68,137,95,188,90,127,57,57,56,71	0,1284,2835,3494,3945,5138,5291,7416,7941,12541,14791,18392,22134,25217,25594,27567,28569
[truncated: 487,598 more rows]
