# Supplementary material for: Micro Germline-Restricted Chromosome in Blue Tits: Evidence for Meiotic Functions
Source: Mol Biol Evol. 2023 Apr 28;40(5):msad096. doi: 10.1093/molbev/msad096 (PMC10172847; doi:10.1093/molbev/msad096)
Supplement: msad096_Supplementary_Data [file msad096_supplementary_data.zip › JCMueller_etal_suppltable1and 2.xlsx]

## Sheet: Suppl table 1
Supplementary table 1. Assembly and annotation characteristics of the A-chr and GRC (only contigs > 50 kb)
	Length	Contigs	N50	Genes 1 with UniProtKB hits [% sequence]	Genes 1 without UniProtKB hits [% sequence]	LINEs 2 [% sequence]	LTR elements 2 [% sequence]	Interspersed repeats 2 [% sequence]	Simple repeats 2 [% sequence]
A-chr	1195405894	416	11.7 Mb	28.7	19	2.3	0.4	3.2	1.6
GRC	6531984	60	100.5 kb	30.8	32.4	1	7	8.1	1.4
1 Gene regions include introns
2 Repeat classes with more than 1 % occupancy in one of the assemblies as revealed by RepeatMasker

## Sheet: Suppl table 2
Supplementary table 2. Structure and expression of all GRC genes with gene symbol and their A-chr homologs.
	Achr				GRC				Achr
Gene	Copy_number	Fraction_refgene	TPMmale	TPMfemale	Copy_number	Fraction_refgene	TPMmale	TPMfemale	Contig*	Liftover_cyaCae2*
AK6	1	0.79	86.0687	30.7312	1	0.79	23.6513	19.4961	205	chrZ_part5
ALDOA	1	0.82	428.686	71.329	1	0.81	7.48517	1.54805	260	?
ALG13	2	0.76-0.93	157.002	34.6733	2	0.41-0.93	192.735	69.4105	249	chr4_part6
AMBRA1	0				1	0.58	3.22062	3.26974
AP2S1	1	1	160.523	261.609	1	0.97	1.80481	0.884081	315	?
ARHGAP35	1	0.39	14.3406	12.0604	1	0.38	0.0052102	0.0241086	315	?
ASB8	1	0.99	3.5716	3.18874	1	0.98	20.4027	26.0755	230	chrLGE22C19W28_part1
B9D2	1	0.99	2.56539	0	1	0.99	14.537	10.9169	315	?
BCL2L10	0				3	0.64-0.67	0.150591	0.831578
BICC1	1	0.9	12.9852	654.809	1	0.95	0.137527	32.7327	100	chr6_part2
BMP15	1	0.68	3.79397	10.1137	5	0.25-0.93	0.0946914	471.651	249	chr4_part6
BNIP1	1	0.89	59.8023	113.319	1	0.64	0.93335	23.4046	37	chr13_part1
C10orf70	1	0.91	138.677	138.454	1	0.95	4.7641	8.54054	113	chr6_part3
C11orf57	1	0.92	48.8086	17.4244	1	0.92	154.182	71.0338	1	chr24_part1
C1QDC1	0				1	0.93	0.0798686	12.6271
CAND1	2	0.95-1.00	119.191	85.4582	1	0.78	9.9822	2.43004	45/116	chr12_part1/chr1_part2
CCDC125	0				1	0.81	0.0952394	0.827836
CCDC166	1	0.54	76.1759	1.21136	1	0.5	2.76916	0.1555	252	chr2_part13
CCDC97	0				1	0.49	0	0
CDH2	1	0.98	57.7536	72.7507	2	0.62-0.73	29.7627	70.5487	36	chr2_part4
CHERP	1	0.95	151.36	38.1964	1	0.63	0.0966074	0.0662286	178	chr28_part1
CHRM4	0				1	1	0.013769	0.0560374
COQ8B	1	0.82	17.7132	29.8104	1	0.74	0.125352	0.694855	315	scaffold140_part1
CREBRF	0				1	1	123.925	211.342
CRIP1	1	1	13.229	209.552	1	0.48	0.261948	1.38282	151	chr8_part1
DDX20	1	0.94	20.2345	47.436	1	0.94	8.21128	62.5036	102	chr26_part1
DLAT	1	0.87	22.6685	24.4282	1	0.87	20.5381	15.6842	1	chr24_part1
DND1	1	0.92	4.42714	19.1223	1	0.54	0.419321	30.1139	37	chr13_part2
DPF1	1	0.23	27.8212	6.02194	1	0.23	27.8212	6.02194	315	?
EIF2B4	2	0.58-0.82	52.7217	79.9966	1	0.49	0.428325	0.407229	76/212	chr3_part5
ELAVL4	2	0.10-0.96	94.3796	14.4791	2	0.10-0.88	0.687123	0.154478	15	chr8_part2/?
EOMES	0				2	0.64-0.64	0.417259	2.03664
EPS15L1	1	0.92	50.0464	14.6077	8	0.86-1.00	2.42773	396.197	178	chr28_part1
ERV3-1	44	0.13-0.74	129.295	260.981	8	0.30-0.77	2.72542	11.1562	25/28/42/44/47/48/50/53/55/61/70/89/93/96/99/100/11/101/109/124/147/149/151/13/163/174/184/237/16/21	chr1_part1/?/chr3_part6/chr2_part1/scaffold1816_part1/chr5_part3/chrZ_part1/chr2_part6/chr1_part2/chr4_part3/chr1_part3/scaffold2194_part1/scaffold3626_part1/scaffold1540_part1/scaffold245_part1/scaffold151_part1/scaffold2615_part1/chrZ_part5
ERVK-11	44	0.52-0.88	54.4887	209.244	6	0.66-0.87	3.71854	26.6896	28/38/41/5/43/48/50/53/55/71/74/89/93/94/96/100/101/103/109/124/126/143/149/152/157/173/199/14/17	?/chr4_part8/chr3_part6/chr5_part3/chrZ_part1/chr1_part4/scaffold2372_part1/scaffold2856_part1/chr1_part3/scaffold3919_part1/chr11_part2/chr1_part1/chr4_part3/scaffold934_part1/scaffold983_part1/scaffold705_part1/chrZ_part3/chrZ_part5/scaffold1698_part1/chr27_part1/chr2_part5
ERVK-25	32	0.09-0.88	74.6752	97.3282	1	0.12	0.10319	0	34/35/43/53/55/67/70/78/85/89/101/11/118/124/140/149/173/13/184/197/249/16/17/19/21	chr6_part2/?/scaffold209_part1/chr5_part3/chrZ_part1/scaffold2197_part1/chr4_part5/chr17_part1/chr2_part6/chr9_part2/chr11_part2/chr1_part16/chrZ_part2/scaffold1583_part1/chr1_part4/scaffold1056_part1/chr4_part2/chr4_part3/chr2_part9
ERVK-5	13	0.10-0.33	7.7974	41.2062	2	0.33-0.33	1.44209	5.25757	25/42/50/59/61/81/87/96/136/173/187/199/22	chr1_part1/chr3_part7/chr2_part21/chr1_part5/?/chr1_part2/chr2_part5/chr2_part1/chr23_part1/scaffold183_part1
ERVK-6	14	0.19-0.89	3.64227	8.97206	3	0.36-0.37	3.79707	10.4937	28/42/48/50/70/93/94/100/124/126/157/174/180/19	chr2_part14/?/chr6_part3/chr2_part9/chrZ_part1
ERVK-8	32	0.13-0.91	27.5495	10.8086	1	0.22	0.0621646	6.49673	28/42/48/50/53/55/59/62/94/11/118/126/149/151/225/249/19	scaffold3581_part1/?/chr5_part3/scaffold531_part1/chr1_part5/scaffold151_part1/chr1_part2/chrZ_part4/scaffold855_part1/chr8_part1/chr4_part11/chrZ_part1
ERVPABLB-1	37	0.19-0.28	36.5105	1254.29	2	0.21-0.21	0.198513	16.2219	26/35/38/42/44/46/50/55/59/70/89/93/140/148/149/173/192/22	chr3_part6/chr5_part4/chr5_part2/chr4_part3/?/chr14_part1/scaffold3974_part1/scaffold1910_part1/scaffold959_part1/scaffold1451_part1/chr1_part5/scaffold1182_part1/scaffold501_part1/chr1_part13/scaffold1845_part1/scaffold7347_part1/scaffold908_part1/scaffold1052_part1
ERVS71-1	31	0.09-0.79	80.9477	200.573	6	0.09-0.73	2.38046	61.9506	34/42/61/62/10/89/91/93/101/106/109/112/140/147/151/157/216/225/287/21/22	?/chr3_part7/scaffold2644_part1/scaffold1878_part1/scaffold445_part1/scaffold1774_part1/chrZ_part5/chrZ_part1/scaffold4171_part1/scaffold70_part1/chr1_part7/scaffold609_part1/chr1_part3/chr4_part4/chr4_part3/chr15_part1/chr12_part1/chr8_part1/scaffold1309_part1/scaffold743_part1/scaffold207_part1/scaffold557_part1
GCDH	0				1	0.77	15.4674	17.1319
GNB1	1	1	51.5624	159.568	1	0.97	52.9196	197.402	12	chr21_part1
H1-8	0				1	0.24	0.01225	268.712
HARBI1	4	0.32-1.00	8.87778	39.2709	1	0.93	0.158028	0.479576	34/35/101/276	?/chr11_part1/scaffold110_part1
HEATR7A	3	0.32-0.41	10.4883	0.158159	1	0.62	0.977235	0.0333074	127/163/184	?/scaffold1966_part1
HLA-DQB1	1	0.48	0.67284	0.270061	1	0.66	0.0116566	0.0056582	149	scaffold1413_part1
HNRNPL	1	0.6	60.3623	44.6688	1	0.6	0.929936	0.165863	412	scaffold13536_part1
IGF2	0				2	0.78-0.92	0	49.4478
IL18	1	0.84	8.26906	8.39179	1	0.84	5.59938	5.25227	1	chr24_part1
INKA2	1	0.96	0.3919	13.9393	1	0.73	0.0813174	4.36784	102	chr26_part1
KIAA1466	19	0.14-0.99	33.037	5.48273	2	0.58-0.93	0.319857	2.35818	28/42/43/55/61/94/109/126/138/149/174/22	scaffold2156_part1/?/scaffold1372_part1/chr4_part3/chr12_part1/scaffold640_part1/scaffold247_part1/scaffold3640_part1/scaffold984_part1/scaffold975_part1/chr1_part1
LRIG1	1	0.35	7.12954	19.4181	1	0.69	0.715599	8.83115	45	chr12_part1
MBD4	1	0.85	32.3885	25.733	1	0.26	0.375769	3.21782	45	chr12_part1
MDK	1	0.69	5.78294	18.5965	1	0.79	0.230143	3.18688	35	chr5_part2
MDM2	1	0.96	80.4311	104.599	1	0.96	0.412021	6.16611	116	chr1_part2
MFSD2B	0				1	0.82	0.685221	0.333886
NECTIN3	1	0.9	32.3934	74.8215	3	0.39-0.62	0.756749	13.3382	96	chr1_part3
OR14C36	11	0.79-0.98	3.50792	4.16664	1	0.98	0.276293	0.530058	28/61/126/174	?/scaffold1199_part1/scaffold911_part1/scaffold3483_part1/scaffold1923_part1/scaffold3081_part1/scaffold4840_part1
OR14J1	60	0.63-0.95	54.6325	74.7097	3	0.72-0.89	2.83049	4.27263	28/61/93/157/163/168/174/184	scaffold7048_part1/scaffold2002_part1/scaffold1199_part1/scaffold1339_part1/chr14_part1/?/scaffold701_part1/scaffold911_part1/scaffold1188_part1/scaffold1862_part1/scaffold1923_part1/chrZ_part5/scaffold3081_part1/scaffold1694_part1/scaffold3401_part1/scaffold984_part1/scaffold5037_part1/scaffold2432_part1/scaffold616_part1/scaffold2099_part1
PAK1	41	0.19-1.00	115.397	37.6088	2	0.51-0.72	8.84312	0.152326	50/55/96/149/152/192/214	scaffold867_part1/scaffold1583_part1/?/scaffold1249_part1/scaffold3304_part1/scaffold536_part1/scaffold531_part1/chrZ_part13/chr1_part1/scaffold640_part1/chrZ_part8/scaffold1166_part1
PAK2	5	0.28-0.76	29.6557	55.6519	1	0.19	0.0313534	0	55/73/149/249	scaffold1166_part1/?/chr9_part2/scaffold116_part1/chr4_part7
PFKM	1	0.98	1.705	0	1	0.98	66.315	2.94548	230	chrLGE22C19W28_part1
PFN1	1	0.97	91.8143	612.664	1	0.97	2.3526	0.247893	82	?
PHKA1	0				2	0.37-1.00	0.077163	0.294747
PIM1	120	0.20-1.00	2107.11	53.1156	2	0.39-0.90	134.13	46.6863	26/28/34/5/42/53/57/8/61/70/75/93/126/127/157/163/168/174/184/197	scaffold5003_part1/?/scaffold3006_part1/scaffold3298_part1/scaffold1063_part1/chr19_part1/chr3_part2/chr5_part3/chr2_part1/chr4_part1/scaffold1445_part1/scaffold855_part1/scaffold935_part1/chr26_part1/scaffold2689_part1/scaffold590_part1/scaffold16416_part1/scaffold4088_part1/scaffold4667_part1/chrZ_part5/scaffold245_part1/scaffold1360_part1/scaffold1309_part1/scaffold1466_part1/scaffold2003_part…
PIM3	14	0.23-0.69	21.8002	37.6445	2	0.90-0.90	0.315569	174.624	29/42/93/174	?/scaffold836_part1/scaffold2689_part1/scaffold984_part1/scaffold3857_part1/scaffold1042_part1/scaffold2919_part1
PLAC4	4	0.39-0.41	6.24956	11.4489	4	0.37-0.69	0.674745	0.625815	149/13/249/22	scaffold1130_part1/?/chr4_part7
PLXND1	1	0.56	2.97495	18.4445	1	0.31	0.139153	0.951705	45	chr12_part1
pol	26	0.22-0.92	28.9493	113.723	1	0.7	0	0	28/34/42/43/46/53/74/89/93/124/137/157/173/13/184/192/197/17/19/22	chr2_part14/scaffold336_part1/chr3_part7/?/chr20_part2/chr5_part3/chr1_part4/scaffold340_part1/chr2_part6/chrZ_part9/scaffold2665_part1/chr9_part2/scaffold1056_part1/scaffold571_part1/chr8_part3/chrZ_part3/chrZ_part6/scaffold2088_part1
POLR3C	1	1	19.7452	12.2441	1	1	18.5411	15.3372	143	scaffold1929_part1
PPP4C	1	1	26.9302	88.5709	1	1	0.67491	2.06615	260	chr8_part5
PRR19	0				1	0.91	0.58688	0.512116
PUF60	1	0.91	96.1623	113.486	1	0.95	3.14872	6.95556	252	chr2_part13
RAD17	1	0.95	205.216	93.2762	1	0.95	3.60361	10.957	205	chrZ_part5
RARRES2	1	0.97	11.2852	42.2547	1	0.55	0.0427404	0.184546	239	?
RNF115	1	0.81	12.5177	34.6425	1	0.81	12.9246	30.0991	143	?
RNF128	6	0.24-0.36	9.48347	0.324175	2	0.15-0.37	2.34473	0.108673	93/168/174/229	scaffold2472_part1/scaffold2594_part1/scaffold1337_part1
RNF19B	3	0.56-0.85	61.8247	82.1991	1	0.09	0.889005	0.447111	76/187/212	chr3_part5/chr23_part1
RNF212B	1	0.6	11.8423	3.17649	1	0.6	30.0273	15.7468	230	?
RPL32	1	1	450.69	1280.51	1	1	0.145226	0.138482	45	chr12_part1
SDHD	0				2	0.51-0.64	103.589	271.959
SEC13	1	0.69	63.3937	157.761	1	0.58	3.33923	17.9685	45	chr12_part1
SIX6	1	0.65	1.10916	0.193908	1	0.98	0	0.0265096	108	?
SIX6OS1	1	1	234.963	0.530597	1	0.62	6.87708	1.01397	108	chr5_part1
SNRPA	1	1	40.3128	40.6973	2	1.00-1.00	41.6175	42.1076	315	scaffold140_part1
SNX17	2	0.96-1.00	20.2987	98.4555	1	1	0.34641	1.05028	76/212	?
SOX11	1	1	2.88109	8.25085	1	0.68	0.254172	1.18522	31	chr3_part1
SYCE2	0				4	0.51-0.55	162.21	30.4704
SYCP1	2	0.26-0.95	158.861	7.4102	1	0.67	0.500337	4.52114	126/157	scaffold1553_part1/scaffold2087_part1
TEX12	0				2	0.72-0.83	43.0705	1.48577
TEX14	1	0.95	118.655	12.4251	1	0.42	0.473991	0.456527	5	chr19_part1
TGFB1	1	0.87	6.74276	17.6159	1	0.48	0	0	315	scaffold140_part1
TMCC1	1	0.87	96.5631	46.6969	1	0.46	1.44626	1.02281	45	chr12_part1
TRIM71	1	0.42	2.30508	21.8911	1	0.46	0.0505172	0.21033	136	chr2_part1
UBXN2A	1	0.96	28.0287	182.225	1	0.51	0.0364402	0.318158	23	chr3_part5
USP38	1	1	115.973	26.5499	3	0.88-1.00	76.1022	18.8803	16	chr4_part3
WDCP	2	0.94-0.94	7.03924	2.91387	1	0.94	25.3332	5.16186	23	chr3_part5
YTHDC2	1	0.96	124.169	1.77874	2	0.28-0.95	0.553728	0.960362	55	chrZ_part6
ZGLP1	0				1	0.86	0.0108358	14.9246
ZNF513	2	0.52-0.60	21.3929	41.6474	1	0.94	0.350182	1.78433	76/212	?
ZNF556	0				1	0.2	0.420397	0.387099
ZSCAN20	0				1	0.05	0.107535	0.482234
* unique Achr contigs or cyaCae2 chromosomes
